# Supplementary material for: Sexual dimorphism in African elephant social rumbles
Source: PLoS One. 2017 May 10;12(5):e0177411. doi: 10.1371/journal.pone.0177411 (PMC5425207; doi:10.1371/journal.pone.0177411)
Supplement: S1 Table — (XLSX) [file pone.0177411.s004.xlsx]

## Sheet: Loxodonta africana
Call ID	Name	NameID	Sex	Age	Age_Class	Shoulder_height	Shoulder_Class	contourID	Behavior	label	COFM	Jitter Factor	Frequency Variability Index	Inflection Factor	Finish F0	Min F0	Max F0	Mean F0	Range F0	Max F0/Mean F0	Mean F0/Min F0	Max F0 Location	Min F0 Location	Duration	Start Slope	Middle Slope	Final Slope	Start F0	Middle F0	Time Minimum to Maximum	mean 1st Third	mean 2nd Third	mean 3rdThird	Median F0	Formant 1	Formant 2	Forman Dispersion
1	Mike	1	1	29	4	320	5	1	feeding	fundamental frequency	0.00120001	8.24094	0.064605	0.785714	9.80004	9.80004	12.6001	11.2858	2.80001	1.11646	1.1516	0.696296	0	5.4	2.50001	0.526318	-0.740744	9.80004	12.2001	0.696296	11	11.8001	11.1601	11.6001	21.95	71.9	49.95
2	Mike	1	1	29	4	320	5	1	feeding	fundamental frequency	0.000440002	6.84091	0.0809559	0.375	8.80004	8.00004	10.2	9.27504	2.20001	1.09973	1.15937	0.205128	0	3.12	3.43752	0	-0.972227	8.00004	10.2	0.205128	9.00004	10.2	8.93337	9.00004	19.67	79.4	59.73
3	Mike	1	1	29	4	320	5	1	feeding	fundamental frequency	0.000380002	5.61595	0.142311	0.285714	10.2	9.80004	13.2001	12.0286	3.40002	1.09739	1.22741	0	0.877778	3.6	0	-0.555558	-1.47059	13.2001	12.6001	0.877778	13.2001	12.6001	10	12.6001	20.2	86.94	66.74
4	Mike	1	1	29	4	320	5	1	feeding	fundamental frequency	0.000700003	9.4364	0.142469	0.375	8.40004	8.40004	12.2001	10.55	3.80002	1.1564	1.25595	0.559633	1	4.36	2.38096	0.250001	-1.97918	9.80004	11.4001	0.440367	10.7334	11.8001	9.53338	10.6	21.95	73.77	51.82
5	Mike	1	1	29	4	320	5	1	being approached	fundamental frequency	0.000620003	7.84215	0.135751	0.375	9.20004	9.20004	13.0001	11.2001	3.80002	1.16071	1.21739	0.487179	1	4.68	1.21213	-0.232559	-1.58537	10.6	13.0001	0.512821	11.4001	12.4001	10.2	11.6001	23.71	74.64	50.93
6	Mike	1	1	29	4	320	5	1	feeding	fundamental frequency	0.000560003	9.18588	0.0693333	0.428571	8.80004	8.80004	11.4001	10	2.60001	1.14	1.13636	0.107143	1	3.36	5.00002	-0.75472	-1.13637	9.60004	9.60004	0.892857	10.5	10	9.50004	9.80004	18.88	86.06	67.18
7	Mike	1	1	29	4	320	5	1	feeding	fundamental frequency	0.000800004	9.53484	0.106799	0.333333	8.40004	8.40004	12.2001	10.4667	3.80002	1.16561	1.24603	0.177083	1	3.84	3.82355	-0.681821	-1.85715	9.60004	10.2	0.822917	10.8	10.8667	9.73338	10.6	21.08	70.25	49.17
8	Mike	1	1	29	4	320	5	1	feeding	fundamental frequency	0.000720003	8.71908	0.07401	0.555556	8.80004	8.80004	11.4001	10.2	2.60001	1.11765	1.15909	0.0555556	1	3.6	2.50001	-0.500002	-0.694448	9.20004	10.2	0.944444	10.4	10.4667	9.73338	10.2	21.08	77.28	56.2
9	Mike	1	1	29	4	320	5	2	feeding	fundamental frequency	0.000680003	10.4181	0.141608	0.166667	11.4001	11.4001	14.8001	12.7001	3.40002	1.16535	1.11404	0.544715	0	4.92	0	2.02382	-1.51786	11.4001	14.0001	0.544715	11.4001	14.4001	12.3001	12.3001	21.95	76.4	54.45
10	Mike	1	1	29	4	320	5	1	approaching	fundamental frequency	0.000740003	5.14181	0.0514013	0.583333	11.4001	11.4001	14.4001	13.2167	3.00001	1.08953	1.15936	0.0434783	1	4.6	0.500002	-0.204083	-1.19566	13.6001	12.2001	0.956522	14.0001	13.2501	12.4001	13.4001	22.88	79.03	56.15
11	Mike	1	1	29	4	320	5	1	physical contact	fundamental frequency	0.000880004	6.01912	0.0637118	0.6	8.80004	8.80004	11.8001	10.2	3.00001	1.15686	1.15909	0.324786	1	4.68	1.13637	0	-0.937504	9.60004	11	0.675214	10.32	10.84	9.44004	10.2	22.83	77.28	54.45
12	Mike	1	1	29	4	320	5	1	physical contact	fundamental frequency	0.000480002	3.53257	0.0204372	0.214286	9.80004	9.80004	11.4001	10.5143	1.60001	1.08424	1.07289	0.906977	0	3.44	0.833337	0	-0.625003	9.80004	9.80004	0.906977	10.44	10.3	10.76	10.6	20.2	79.4	59.2
13	Mike	1	1	29	4	320	5	1	feeding	fundamental frequency	0.000760003	4.57191	0.0697315	0.230769	11.8001	11.8001	15.2001	14.0154	3.40002	1.08452	1.18774	0.157303	1	3.56	4.64288	0	-1.93183	12.6001	14.8001	0.842697	14.1501	14.7201	13.0001	14.4001	20.2	79.03	58.83
14	Mike	1	1	29	4	320	5	2	physical contact	fundamental frequency	0.000460002	6.03556	0.0724157	0.375	9.20004	9.20004	12.2001	10.875	3.00001	1.12184	1.18207	0.288136	1	2.36	2.35295	-1.57895	-1.95653	10.6	11	0.711864	11.5334	11	10.1334	11	21.08	72.01	50.93
15	Mike	1	1	29	4	320	5	2	being approached	fundamental frequency	0.000740003	8.60189	0.25807	0.111111	8.00004	8.00004	13.0001	11.3556	5.00002	1.14481	1.41944	0.194805	1	6.16	2.00001	-0.273974	-2.05883	10.6	13.0001	0.805195	12.0667	12.7334	9.26671	12.2001	22.83	72.89	50.06
16	Mike	1	1	29	4	320	5	1	feeding	fundamental frequency	0.000540002	5.07401	0.0981506	0.1	9.60004	9.60004	13.6001	12.1201	4.00002	1.12211	1.2625	0.176471	1	4.08	2.50001	-0.588238	-1.27908	12.2001	13.0001	0.823529	12.7334	12.7501	10.6667	12.4001	22.83	77.28	54.45
17	Mike	1	1	29	4	320	5	1	physical contact	fundamental frequency	0.000540002	7.53554	0.105571	0.25	8.40004	8.40004	11.4001	10.3	3.00001	1.1068	1.22619	0	1	2.52	-2.14287	1.42858	-2.67858	11.4001	10.6	1	10.8667	11	9.26671	10.4	20.25	78.16	57.91
18	Sapi	2	1	30	4	325	5	1	feeding	fundamental frequency	0.000660003	5.58944	0.0710226	0.5	9.20004	9.20004	12.2001	10.6834	3.00001	1.14197	1.16123	0.276596	1	3.76	1.92309	-0.851068	-1.66667	10.2	11.8001	0.723404	10.7	11.2001	10.15	10.6	17.01	60.37	43.36
19	Sapi	2	1	30	4	325	5	1	being approached	fundamental frequency	0.000600003	5.36942	0.0938623	0.3	10.6	10.6	14.0001	12.5401	3.40002	1.11643	1.18302	0.160377	1	4.24	3.82355	-0.333335	-2.24139	11.4001	13.6001	0.839623	12.5334	13.5001	11.2667	12.7001	26	71.13	45.13
20	Sapi	2	1	30	4	325	5	1	being approached	fundamental frequency	0.000840004	9.02866	0.137067	0.375	12.2001	10.6	15.2001	13.7501	4.60002	1.10545	1.29717	0.134328	0	5.36	6.38892	0	-1.17188	10.6	14.8001	0.134328	13.1334	15.0001	13.5334	14.2001	24	85.18	61.18
21	Sapi	2	1	30	4	325	5	1	being approached	fundamental frequency	0.000760003	7.87991	0.0872226	0.555556	11	10.2	13.6001	12.0667	3.40002	1.12707	1.18301	0.477778	0	3.6	3.00001	0.714289	-1.85715	10.2	13.6001	0.477778	11.4001	13.0001	11.8001	12.2001	21.95	78.16	56.21
22	Sapi	2	1	30	4	325	5	1	being approached	fundamental frequency	0.000840004	9.56469	0.104959	0.333333	9.60004	9.60004	12.6001	11	3.00001	1.14545	1.14583	0.232143	0	4.48	2.88463	-1.2245	-0.405407	9.60004	11.4001	0.232143	11.3334	11.2667	10.4	11.4001	21.08	70.25	49.17
23	Sapi	2	1	30	4	325	5	1	feeding	fundamental frequency	0.000900004	8.31632	0.202172	0.1	9.60004	9.60004	14.4001	12.5601	4.80002	1.1465	1.30833	0.284314	1	4.08	4.37502	0.263159	-3.44829	10.2	14.4001	0.715686	11.9334	14.1001	11.1334	13.1001	26.89	82.55	55.66
24	Sapi	2	1	30	4	325	5	1	feeding	fundamental frequency	0.000760003	7.5872	0.180609	0.222222	9.60004	9.60004	14.8001	12.8667	5.20002	1.15026	1.34028	0.442623	1	4.88	-0.66667	0.338985	-2.29168	13.6001	14.8001	0.557377	13.2667	14.4001	10.9334	13.2001	20.2	77.28	57.08
25	Sapi	2	1	30	4	325	5	2	feeding	fundamental frequency	0.000860004	7.88439	0.120209	0.333333	11	11	15.6001	13.4667	4.60002	1.15842	1.22424	0.222222	1	1.08	-6.6667	-0.555558	-3.33335	14.0001	15.2001	0.777778	13.8667	14.6001	11.9334	13.2001	22.83	87.82	64.99
26	Sapi	2	1	30	4	325	5	1	feeding	fundamental frequency	0.000440002	4.20972	0.0650814	0.3	13.0001	9.80004	13.2001	12.2601	3.40002	1.07667	1.25102	0.909774	0	5.32	2.22223	0.298509	0	9.80004	11.8001	0.909774	11.4001	12.3001	13.0667	12.2001	20.2	70.25	50.05
27	Sapi	2	1	30	4	325	5	1	feeding	fundamental frequency	0.000920004	6.6478	0.0449376	0.384615	10.2	10.2	12.6001	11.5847	2.40001	1.08765	1.13575	0.407407	1	2.16	1	1.15385	-2.77779	10.6	12.6001	0.592593	11.4001	12.0401	11.2001	11.8001	20.2	84.3	64.1
28	Mana	3	1	29	4	325	5	1	feeding	fundamental frequency	0.00150001	8.79094	0.120451	0.384615	14.4001	11	16.4001	14.6616	5.40002	1.11857	1.33287	0.25974	0	3.08	7.50003	0.303032	-1	11	14.8001	0.25974	13.5001	15.9201	14.2501	14.8001	19.32	64.11	44.79
29	Mana	3	1	29	4	325	5	1	being approached	fundamental frequency	0.00142001	5.70834	0.114454	0.388889	11.4001	11.4001	17.0001	14.4223	5.60003	1.17874	1.26511	0.211382	1	4.92	1.21213	0	-2.14287	14.0001	14.0001	0.788618	15.3001	15.2001	12.7667	14.0001	21.08	64.11	43.03
30	Mana	3	1	29	4	325	5	1	being approached	fundamental frequency	0.00106	9.69755	0.215774	0.3	11.4001	8.80004	14.4001	12.3001	5.60003	1.17073	1.39773	0.448819	0	5.08	2.24139	0.677969	-1.02565	8.80004	14.4001	0.448819	10.2667	13.7501	12.4001	12.4001	21.95	79.03	57.08
31	Mana	3	1	29	4	325	5	1	feeding	fundamental frequency	0.000920004	10.6125	0.145038	0.375	12.2001	9.80004	14.4001	12.3001	4.60002	1.17073	1.2551	0.677419	0	2.48	2.77779	2.70835	-2.75001	9.80004	14.0001	0.677419	11	14.2001	12.3334	12.0001	25.03	79.03	54
32	Mana	3	1	29	4	325	5	1	feeding	fundamental frequency	0.000840004	5.52263	0.0619329	0.538462	12.2001	10.6	14.0001	13.0001	3.40002	1.07692	1.22642	0.287671	0	2.92	2.66668	1.45162	-1.66667	10.6	13.6001	0.287671	12.0001	13.8401	12.9501	13.0001	16.9	84.3	67.4
33	Mana	3	1	29	4	325	5	2	feeding	fundamental frequency	0.000780004	8.69084	0.251471	0.333333	8.40004	8.40004	13.2001	11.3334	4.80002	1.16471	1.34921	0.252101	1	4.76	1.83334	-0.300001	-2.69232	11	13.0001	0.747899	12.1334	12.7334	9.13337	12.2001	23.71	80.79	57.08
34	Mana	3	1	29	4	325	5	1	approaching	fundamental frequency	0.000700003	5.56206	0.0709129	0.1	11.4001	11.4001	16.0001	14.3401	4.60002	1.11576	1.25789	0.671875	1	2.56	3.33335	0.882357	-5.47622	13.6001	14.8001	0.328125	14.4001	15.1001	13.2667	14.8001	19.32	78.16	58.84
35	Mana	3	1	29	4	325	5	1	feeding	fundamental frequency	0.00120001	5.10802	0.0346557	0.5	13.2001	12.6001	15.2001	13.8112	2.60001	1.10056	1.09612	0	0.339623	2.12	-3.63638	0.952385	-1.42858	15.2001	14.0001	0.339623	13.8334	14.0334	13.5667	14.0001	21.08	81.67	60.59
36	Mana	3	1	29	4	325	5	1	being approached	fundamental frequency	0.000880004	7.30824	0.0894444	0.454545	11	9.80004	13.6001	12.0001	3.80002	1.13333	1.22449	0.424242	0	3.96	2.75863	-0.512823	-0.967746	9.80004	12.2001	0.424242	11.3001	12.6667	12.2001	12.2001	21.95	79.91	57.96
37	Mana	3	1	29	4	325	5	1	locomotion	fundamental frequency	0.00120001	7.12007	0.107653	0.5	13.6001	13.0001	17.8001	15.5834	4.80002	1.14225	1.19872	0.213115	0.918033	2.44	7.30773	-1.11112	-3.57144	14.0001	16.6001	0.704918	16.2501	16.6501	13.8501	16.3001	22.83	72.89	50.06
38	Mana	3	1	29	4	325	5	2	locomotion	fundamental frequency	0.000980004	7.93777	0.193499	0.4	10.6	10.6	16.0001	13.5801	5.40002	1.1782	1.28113	0.0918367	0.918367	3.92	7.77781	-0.909095	-2.11112	13.2001	14.0001	0.826531	14.6667	14.6001	11.1334	14.2001	21.08	77.28	56.2
39	Mana	3	1	29	4	325	5	2	locomotion	fundamental frequency	0.00130001	9.24116	0.138776	0.454545	13.2001	11.4001	16.0001	14.0001	4.60002	1.14286	1.22807	0.56044	0	3.64	1	1.2069	-0.625003	11.4001	16.0001	0.56044	12.3001	15.0667	14.9001	14.0001	20.2	73.77	53.57
40	Mana	3	1	29	4	325	5	2	feeding	fundamental frequency	0.00144001	6.60165	0.0990766	0.4375	12.2001	12.2001	16.6001	14.4376	4.40002	1.14978	1.1834	0.353535	0	3.96	2.77779	-1.11112	-0.972227	12.2001	15.6001	0.353535	14.1201	15.4334	13.5601	15.0001	22.48	64.08	41.6
41	Duma	4	1	28	4	325	5	1	feeding	fundamental frequency	0	4.31	0.11	0.4	10.6	9.8	14	12.49	4.2	1.12	1.27	0.21	0.01	3.36	4.72	0	-2.93	10.6	13.4	0.2	11.68	13.47	12.2	13.4	24.88	62.72	37.84
42	Duma	4	1	28	4	325	5	1	feeding	fundamental frequency	0	6.08	0.23	0.25	9.8	8.4	14.6	12.69	6.2	1.15	1.51	0.33	0	4.76	4.24	0	-2.5	8.4	14	0.33	11.63	14.2	12.46	13.4	25.52	68.4	42.88
43	Duma	4	1	28	4	325	5	1	feeding	fundamental frequency	0	5.06	0.27	0.28	7.8	7.8	12	10.18	4.2	1.18	1.3	0.22	0	4.12	4.57	-0.85	-1.79	7.8	12	0.22	9.97	11.77	8.8	10.2	21.41	66.96	45.55
44	Duma	4	1	28	4	325	5	2	feeding	fundamental frequency	0	4.07	0.19	0.18	7.8	7.8	12.6	10.85	4.8	1.16	1.39	0.6	1	1.8	1.36	2.19	-6.67	10.6	12	0.4	10.7	11.96	10.07	10.6	22.5	65.31	42.81
45	Duma	4	1	28	4	325	5	2	feeding	fundamental frequency	0	3.68	0.18	0.36	8.4	8.4	15.4	13.09	7	1.18	1.56	0.49	1	5	1.43	0	-3.04	12	14.6	0.51	12.64	14.7	11.76	13.7	24.22	78.06	53.84
46	Duma	4	1	28	4	325	5	2	feeding	fundamental frequency	0	6.63	0.29	0.42	9.8	7.8	15.4	12.72	7.6	1.21	1.63	0.78	0	6.16	3.68	0	-1.61	7.8	14	0.78	10.58	13.78	13.91	13.4	22.5	75.74	53.24
47	Duma	4	1	28	4	325	5	2	feeding	fundamental frequency	0	5.25	0.14	0.34	12.6	9.8	16.8	14.21	7	1.18	1.45	0.09	0	4.28	3.53	0.67	-1.63	9.8	16	0.09	14.4	15.18	13.13	14	27.66	85.07	57.41
48	Duma	4	1	28	4	325	5	2	feeding	fundamental frequency	0	4.3	0.21	0.5	10.6	9.2	15.4	12.76	6.2	1.21	1.39	0.29	0.88	4.52	3.16	-1.63	-1.56	10.6	14.6	0.58	13.12	14.26	10.9	13	21.53	62.85	41.32
49	Duma	4	1	28	4	325	5	2	feeding	fundamental frequency	0	3.59	0.27	0.21	9.8	8.4	16.8	13.61	8.4	1.23	1.62	0.6	0	5.32	3.41	1.63	-3.57	8.4	15.4	0.6	12.69	15.4	12.86	14	24.15	65.98	41.83
50	Duma	4	1	28	4	325	5	2	feeding	fundamental frequency	0	3.35	0.14	0.31	9.2	8.4	13.4	11.43	5	1.17	1.36	0.62	0	4.24	3.5	0.56	-2.63	8.4	12.6	0.62	11.36	12.5	10.51	12	21.95	60.77	38.82
51	Duma	4	1	28	4	325	5	2	feeding	fundamental frequency	0	3.23	0.15	0.22	9.2	9.2	12.6	11.27	3.4	1.12	1.22	0.23	0.8	3.32	3.33	-1.17	-1.56	9.8	12.6	0.57	11.71	12.29	9.8	12	21.53	63.25	41.72
52	Duma	4	1	28	4	325	5	2	feeding	fundamental frequency	0	5.44	0.1	0.4	7.8	7.8	12	9.33	4.2	1.29	1.2	0	0.19	3.52	-2.69	0	-1.21	12	10.6	0.19	8.94	9.54	9.52	9.2	20.42	62.57	42.15
53	Duma	4	1	28	4	325	5	2	feeding	fundamental frequency	0	4.85	0.07	0.4	9.8	9.2	12	10.65	2.8	1.13	1.16	0.57	0.32	7	0	0.59	-0.77	10.6	10.6	0.25	10.64	10.58	10.72	10.6	21.95	66.41	44.46
54	Duma	4	1	28	4	325	5	2	feeding	fundamental frequency	0	4.77	0.09	0.36	12	9.8	14	12.34	4.2	1.13	1.26	0.2	0.67	3.92	0	-2.06	1.72	12.6	13.4	0.47	13.08	12.24	11.7	12.6	24.22	84.79	60.57
55	Tembo	5	1	34	5	330	5	1	physical contact	fundamental frequency	0.000520002	6.85993	0.0764385	0.142857	11.8001	11	14.0001	12.6286	3.00001	1.1086	1.14805	0.222222	0	0.72	10	3.50002	-5.83336	11	13.6001	0.222222	11.4001	13.6001	12.4001	13.0001	21.73	77.06	55.33
56	Tembo	5	1	34	5	330	5	1	feeding	fundamental frequency	0.0011	8.43488	0.104558	0.333333	9.80004	9.80004	13.6001	11.6501	3.80002	1.16738	1.18878	0	1	21.56	-0.122951	-0.125392	-0.408165	13.6001	10.6	1	12.7501	11.1001	11.1001	11.4001	16.71	70.25	53.54
57	Tembo	5	1	34	5	330	5	1	active approach	fundamental frequency	0.00114001	9.96201	0.103943	0.727273	9.60004	9.60004	13.2001	11.1819	3.60002	1.18049	1.16477	0.176471	1	1.36	-3.33335	-1	-2.33334	12.6001	10.6	0.823529	12.0501	11.2667	10.25	11	19.32	84.3	64.98
58	Tembo	5	1	34	5	330	5	1	active approach	fundamental frequency	0.00138001	9.66232	0.121574	0.416667	9.80004	9.80004	15.2001	13.1334	5.40002	1.15736	1.34014	0.060241	1	3.32	0.555558	-0.892861	-2.16217	13.6001	14.8001	0.939759	13.6501	13.8501	11.9001	13.3001	19.95	82.22	62.27
59	Tembo	5	1	34	5	330	5	1	locomotion	fundamental frequency	0.0011	9.83822	0.182102	0.3	9.60004	9.60004	15.2001	12.4001	5.60003	1.22581	1.29167	0.252874	1	3.48	2.91668	-1.41305	-1.2069	12.2001	14.4001	0.747126	12.8001	13.2001	10.9334	12.2001	21.95	83.42	61.47
60	Tembo	5	1	34	5	330	5	1	feeding	fundamental frequency	0.000600003	6.95289	0.155173	0.125	11.8001	10.2	14.0001	12.2501	3.80002	1.14286	1.20098	0.496689	0	6.04	0.487807	2.20589	-0.723687	10.2	13.6001	0.496689	10.6	13.8001	12.8667	12.5001	23.71	80.79	57.08
61	Tembo	5	1	34	5	330	5	1	feeding	fundamental frequency	0.000420002	6.49961	0.043146	0.571429	9.60004	9.60004	11.8001	10.4	2.20001	1.13462	1.08333	0.50641	1	6.24	-0.909095	0	-0.333335	10.6	11.8001	0.49359	10.4	10.7334	9.90004	10.2	17.56	85.18	67.62
62	Tembo	5	1	34	5	330	5	1	feeding	fundamental frequency	0.000680003	7.46654	0.108583	0.125	11.8001	11	14.8001	12.6251	3.80002	1.17228	1.14773	0.647727	0	3.52	2.27274	1.28572	-2.41937	11	13.6001	0.647727	11.6667	14.2001	12.5334	12.8001	25.47	83.42	57.95
63	Tembo	5	1	34	5	330	5	1	active approach	fundamental frequency	0.000920004	7.58808	0.0378442	0.545455	11	11	13.2001	12.1091	2.20001	1.09009	1.10083	0.144231	0.0576923	4.16	0	0	-0.540543	11.8001	12.6001	0.0865385	11.9501	12.0667	12.3001	11.8001	19.32	81.55	62.23
64	Tembo	5	1	34	5	330	5	1	feeding	fundamental frequency	0.00108	9.04827	0.0985648	0.636364	10.6	10.2	13.6001	11.9273	3.40002	1.14024	1.16934	0.242424	0	3.96	3.54168	-1.28572	-0.750003	10.2	13.2001	0.242424	12.5001	12.2667	11.1001	11.8001	24.59	87.82	63.23
65	Tembo	5	1	34	5	330	5	1	feeding	fundamental frequency	0.000820004	8.74426	0.0853863	0.555556	10.6	9.60004	13.0001	11.7778	3.40002	1.10377	1.22685	0.210526	0	3.04	5.31252	0	-2.72729	9.60004	11.8001	0.210526	11.6001	12.3334	11.4001	11.8001	16.68	79.91	63.23
66	Tembo	5	1	34	5	330	5	2	feeding	fundamental frequency	0.000780004	7.92659	0.299773	0.333333	9.20004	9.20004	14.8001	12.7778	5.60003	1.15826	1.38889	0.120968	1	4.96	1.96429	-0.408165	-2.5532	12.6001	14.4001	0.879032	14.0667	14.2667	10	14.0001	20.2	79.61	59.41
67	Tembo	5	1	34	5	330	5	1	feeding	fundamental frequency	0.000680003	4.29146	0.0324999	0.5	11	11	13.2001	12.2858	2.20001	1.07442	1.11688	0.202381	0	3.36	2.50001	0.277779	-1.11112	11	13.2001	0.202381	11.8801	13.0001	12.1201	12.4001	21.53	79.03	57.5
68	Tembo	5	1	34	5	330	5	1	feeding	fundamental frequency	0.00180001	11.1881	0.266783	0.416667	10.6	10.6	18.6001	14.0501	8.00004	1.32384	1.32547	0.21327	1	8.44	0.405407	0.408165	-0.680003	12.6001	17.8001	0.78673	13.3501	16.1001	12.7001	14.0001	21.95	74.64	52.69
69	Tembo	5	1	34	5	330	5	1	physical contact	fundamental frequency	0.000480002	3.98803	0.0206983	0.3	12.2001	12.2001	14.4001	13.1801	2.20001	1.09256	1.08033	0.603774	1	2.12	0.833337	0.555558	-2.50001	12.6001	13.2001	0.396226	12.8667	13.7001	12.8001	13.1001	21.95	82.55	60.6
70	Tembo	5	1	34	5	330	5	1	feeding	fundamental frequency	0.000640003	7.2246	0.0673148	0.375	11.4001	11	14.0001	12.7501	3.00001	1.09804	1.15909	0.853846	0	5.2	1.25001	0	-1.09757	11	13.6001	0.853846	12.4001	13.4001	12.6667	13.1001	27.22	81.67	54.45
71	Tembo	5	1	34	5	330	5	1	feeding	fundamental frequency	0.000840004	6.0592	0.0360604	0.636364	12.2001	12.2001	14.8001	13.6364	2.60001	1.08533	1.11773	0.08	1	4	0.875004	0.333335	-2.16668	13.0001	13.6001	0.92	13.9501	14.1334	12.9501	13.6001	20.2	86.41	66.21
72	Tembo	5	1	34	5	330	5	1	physical contact	fundamental frequency	0.00152001	10.169	0.279871	0.583333	10.6	10.6	16.6001	13.9834	6.00003	1.18713	1.31918	0.303279	0.95082	4.88	3.95835	0	-3.38237	11.4001	16.0001	0.647541	14.3501	15.9501	11.6501	14.8001	28.1	80.79	52.69
73	Tembo	5	1	34	5	330	5	1	active approach	fundamental frequency	0.000840004	6.70873	0.0410864	0.454545	11	11	13.6001	12.5091	2.60001	1.08721	1.13719	0.184211	1	3.04	3.2143	-0.312501	-1.83334	11.8001	12.6001	0.815789	12.6001	12.9334	12.1001	12.6001	21.95	80.79	58.84
74	Tembo	5	1	34	5	330	5	1	active approach	fundamental frequency	0.000780004	6.61565	0.0784465	0.5	10.6	10.6	14.8001	13.3401	4.20002	1.10945	1.25849	0.192982	1	2.28	-0.833337	0.142858	-4.06252	13.2001	14.8001	0.807018	13.4001	14.1001	12.2667	13.2001	22.88	87.48	64.6
75	Shamwari	6	1	19	2	270	4	1	physical contact	fundamental frequency	0.00180001	10.3698	0.186165	0.272727	14.0001	13.6001	20.8001	17.2728	7.20003	1.20421	1.27005	0.617225	0	8.36	2.73586	0.460528	-2.12501	13.6001	19.4001	0.617225	17.0001	19.2001	16.1001	17.4001	32.49	104.5	72.01
76	Shamwari	6	1	19	2	270	4	1	feeding	fundamental frequency	0.00118001	11.5704	0.128892	0.444444	12.6001	10.6	15.6001	12.7778	5.00002	1.22087	1.20545	0	0.661538	2.6	-3.63638	-2.65626	2.27274	15.6001	11.8001	0.661538	13.9334	11.8667	12.5334	12.6001	28.1	99.23	71.13
77	Shamwari	6	1	19	2	270	4	1	feeding	fundamental frequency	0.000960004	7.44481	0.0399867	0.5	13.2001	13.2001	15.6001	14.4401	2.40001	1.08033	1.09394	0.036036	0	4.44	0	0.701758	-0.869569	13.2001	15.2001	0.036036	14.0001	15.0001	14.1334	14.8001	29.86	102.74	72.88
78	Shamwari	6	1	19	2	270	4	1	physical contact	fundamental frequency	0.00184001	9.38459	0.141331	0.454545	17.8001	16.0001	23.0001	18.8364	7.00003	1.22104	1.17727	0.425532	0.0638298	3.76	2.8261	-0.161291	-1	17.0001	23.0001	0.361702	17.1501	20.8001	19.0501	19.4001	32.49	100.11	67.62
79	Shamwari	6	1	19	2	270	4	1	feeding	fundamental frequency	0.00146001	11.4436	0.123967	0.4	16.0001	11.8001	16.6001	14.2401	4.80002	1.16573	1.20678	0.743243	0	2.96	5.76926	1.07143	-0.789477	11.8001	14.0001	0.743243	13.2001	14.6001	14.8001	14.2001	28.1	97.48	69.38
80	Shamwari	6	1	19	2	270	4	1	feeding	fundamental frequency	0.00176001	10.2191	0.107448	0.545455	15.6001	14.4001	19.6001	17.3455	5.20002	1.12998	1.20455	0.527473	0.043956	3.64	5.00002	0.806455	-2.32559	15.2001	18.2001	0.483516	16.8001	18.1334	17.3001	17.8001	31.61	108.01	76.4
81	Shamwari	6	1	19	2	270	4	1	feeding	fundamental frequency	0.000720003	6.49899	0.0644416	0.375	15.6001	13.6001	17.4001	16.2251	3.80002	1.07242	1.19301	0.290323	0	2.48	5.2778	0	-3.00001	13.6001	17.4001	0.290323	15.8001	17.4001	15.8667	16.4001	28.98	122.06	93.08
82	Shamwari	6	1	19	2	270	4	1	feeding	fundamental frequency	0.000440002	5.15584	0.0206986	0.571429	13.2001	13.2001	15.2001	14.2286	2.00001	1.06827	1.07792	0.478873	1	5.68	-1.11112	0.250001	-0.681821	14.4001	15.2001	0.521127	14.0001	14.6667	13.8001	14.4001	26.34	115.01	88.67
83	Shamwari	6	1	19	2	270	4	1	feeding	fundamental frequency	0.000360002	3.60312	0.026455	0.375	13.6001	13.2001	15.2001	14.4001	2.00001	1.05556	1.09091	0.315217	0	3.68	1.72415	-0.344829	-0.882357	13.2001	15.2001	0.315217	14.2667	15.0001	14.1334	14.6001	26.34	108.89	82.55
84	Shamwari	6	1	19	2	270	4	1	feeding	fundamental frequency	0.00134001	8.16029	0.064998	0.615385	11	11	15.6001	13.7693	4.60002	1.13296	1.25175	0.523364	1	4.28	0	0	-2.57577	14.4001	12.6001	0.476636	14.1001	13.9201	13.2501	14.0001	25.57	100.94	75.37
85	Medwa	7	1	19	2	260	4	1	feeding	fundamental frequency	0.000760003	8.48377	0.15625	0.125	10.6	10.6	14.8001	12.8001	4.20002	1.15625	1.20755	0.402878	1	5.56	2.67858	-0.400002	-1.22951	11.4001	14.8001	0.597122	13.1334	14.2001	11.5334	13.3001	28.98	100.11	71.13
86	Medwa	7	1	19	2	260	4	1	feeding	fundamental frequency	0.000500002	5.66901	0.0419091	0.428571	13.0001	13.0001	16.0001	14.6001	3.00001	1.09589	1.12308	0.792	1	5	0	0.394739	-2.88463	14.8001	15.2001	0.208	14.8001	15.2001	13.5001	14.8001	29.86	100.11	70.25
87	Medwa	7	1	19	2	260	4	1	feeding	fundamental frequency	0.000660003	9.00126	0.119862	0.166667	13.6001	12.6001	16.4001	14.6334	3.80002	1.12073	1.16138	0.427184	0	4.12	1.47059	1.16667	-2.69232	12.6001	16.4001	0.427184	13.1001	16.4001	14.4001	14.4001	29.86	99.23	69.37
88	Medwa	7	1	19	2	260	4	1	physical contact	fundamental frequency	0.000240001	5.66138	0.0308059	0.25	14.0001	13.2001	14.8001	13.8001	1.60001	1.07246	1.04545	0.666667	0	0.12	0	20.0001	-20.0001	13.2001	13.2001	0.666667	13.2001	14.0001	14.0001	13.6001	23.3	116.5	93.2
89	Medwa	7	1	19	2	260	4	1	physical contact	fundamental frequency	0.000160001	3.81179	0.0351949	0.25	13.2001	13.2001	14.8001	13.9001	1.60001	1.06475	1.05303	0	0.666667	0.12	0	-20.0001	0	14.8001	14.4001	0.666667	14.8001	13.8001	13.2001	13.8001	26.34	123.3	96.96
90	Medwa	7	1	19	2	260	4	1	physical contact	fundamental frequency	0.0001	1.92615	0.0035503	0.4	13.2001	12.6001	13.2001	13.0001	0.600003	1.01538	1.03175	0.166667	0	0.24	15.0001	-5.00002	1.25001	12.6001	13.0001	0.166667	12.9001	13.0001	13.1001	13.0001	24.59	107.14	82.55
91	Medwa	7	1	19	2	260	4	1	physical contact	fundamental frequency	4.00002e-05	1.40845	0.00262032	0.333333	14.0001	14.0001	14.4001	14.2667	0.400002	1.00935	1.01905	0	1	0.12	0	0	-5.00002	14.4001	14.4001	1	14.4001	14.4001	14.0001	14.4001	27.22	108.74	81.52
92	Medwa	7	1	19	2	260	4	1	passive approach	fundamental frequency	0.000780004	4.2466	0.0320667	0.454545	17.4001	16.4001	19.6001	17.8001	3.20001	1.10112	1.08537	0.2	0	2.2	7.27276	-2.36843	-0.400002	16.4001	19.4001	0.2	17.4001	18.4668	17.7001	17.8001	29.86	116.79	86.93
93	Medwa	7	1	19	2	260	4	1	locomotion	fundamental frequency	0.000820004	8.29784	0.131395	0.125	14.0001	11	16.6001	14.3501	5.60003	1.15679	1.30455	0.365854	0	4.92	4.13045	0.408165	-0.784317	11	16.6001	0.365854	13.1334	16.1001	14.4001	14.6001	25.57	115.74	90.17
94	Medwa	7	1	19	2	260	4	1	feeding	fundamental frequency	0.000940004	3.4693	0.0247138	0.25	22.4001	22.4001	26.4001	24.8001	4.00002	1.06452	1.10714	0.263158	1	3.8	4.00002	-0.204083	-2.41937	23.4001	26.2001	0.736842	24.7001	25.9501	23.7501	25.0001	21.53	102.28	80.75
95	Medwa	7	1	19	2	260	4	2	active approach	fundamental frequency	0.00122001	8.0619	0.182484	0.363636	12.2001	11.8001	17.4001	14.9273	5.60003	1.16565	1.26502	0.319588	0.948454	3.88	2.74195	-1.16667	-2.6389	14.0001	17.4001	0.628866	15.8501	16.4667	12.8501	15.6001	26.92	98.25	71.33
96	Ziziphus	8	1	18	2	250	3	1	feeding	fundamental frequency	0.000520002	5.91125	0.0469971	0.142857	13.2001	13.2001	16.0001	14.6286	2.80001	1.09375	1.10823	0.717742	1	4.96	1.66667	0.422537	-2.00001	13.6001	15.6001	0.282258	14.2001	15.4667	13.8001	14.8001	30.74	109.77	79.03
97	Ziziphus	8	1	18	2	250	3	1	passive approach	fundamental frequency	0.00120001	9.58777	0.150973	0.3	12.2001	11	16.4001	14.0401	5.40002	1.16809	1.27636	0.604938	0	3.24	7.9167	0.81633	-5.25002	11	13.6001	0.604938	13.0001	15.1001	13.6667	13.8001	27.22	125.24	98.02
98	Ziziphus	8	1	18	2	250	3	1	passive approach	fundamental frequency	0.00106	5.80578	0.0599919	0.571429	13.2001	12.2001	16.0001	14.0143	3.80002	1.14169	1.14871	0.511364	0.0568182	3.52	0.476193	1.32354	-1.21213	12.6001	15.2001	0.454545	13.1601	14.9001	14.1601	14.0001	28.26	129.2	100.94
99	Ziziphus	8	1	18	2	250	3	1	physical contact	fundamental frequency	0.000200001	2.72574	0.00808013	0.5	14.0001	14.0001	15.2001	14.5334	1.20001	1.04587	1.0381	0.1	1	0.4	20.0001	-3.33335	-3.33335	14.4001	14.8001	0.9	14.8001	14.6001	14.2001	14.4001	30.74	112.62	81.88
100	Ziziphus	8	1	18	2	250	3	1	physical contact	fundamental frequency	0.000340002	5.10261	0.0371267	0.2	16.4001	15.6001	18.2001	16.6401	2.60001	1.09375	1.06667	0	0.777778	0.36	-30.0001	-8.33337	2.00001	18.2001	16.0001	0.777778	17.6001	16.0001	16.0001	16.4001	30.76	113.28	82.52
101	Ziziphus	8	1	18	2	250	3	1	feeding	fundamental frequency	0.000160001	3.13366	0.0144406	0.25	17.8001	16.4001	17.8001	16.8501	1.40001	1.05638	1.02744	1	0.333333	0.36	0	0	10	16.6001	16.4001	0.666667	16.6001	16.5001	17.8001	16.6001	30.74	105.38	74.64
102	Ziziphus	8	1	18	2	250	3	1	feeding	fundamental frequency	0.000820004	10.0465	0.19514	0.285714	13.2001	10.6	16.0001	13.0286	5.40002	1.22807	1.22911	0.47619	0	0.84	5.00002	5.76926	-3.33335	10.6	16.0001	0.47619	10.8	14.4001	13.2001	13.2001	25.57	119.34	93.77
103	Ziziphus	8	1	18	2	250	3	1	feeding	fundamental frequency	0.00116001	11.5301	0.228105	0.25	12.6001	11.8001	17.4001	14.3751	5.60003	1.21043	1.21822	0.384615	0.971154	4.16	4.78263	-0.625003	-1.82928	12.2001	17.4001	0.586538	14.8001	16.5001	12.5334	14.4001	30.95	98.25	67.3
104	Ziziphus	8	1	18	2	250	3	1	feeding	fundamental frequency	0.001	9.07154	0.190116	0.222222	11.8001	11.4001	16.4001	13.9778	5.00002	1.17329	1.22612	0.285714	0.933333	4.2	7.08337	-0.317462	-2.16668	11.8001	16.4001	0.647619	13.8001	15.7334	12.4001	14.4001	24.22	106.32	82.1
105	Ziziphus	8	1	18	2	250	3	1	locomotion	fundamental frequency	0.000660003	4.41614	0.0542562	0.545455	13.6001	13.6001	16.6001	15.7092	3.00001	1.05671	1.15508	0	0.870968	2.48	-0.200001	0	-3.68423	16.6001	16.4001	0.870968	16.3501	16.4667	14.5001	16.4001	24.22	99.59	75.37
106	Ziziphus	8	1	18	2	250	3	1	feeding	fundamental frequency	0.000900004	7.10109	0.0413905	0.5	13.2001	12.2001	15.2001	14.0601	3.00001	1.08108	1.15246	0.458128	0	8.12	0.887101	-0.198021	-0.250001	12.2001	14.0001	0.458128	13.6667	14.5001	13.8667	14.2001	28.18	97.79	69.61
107	Ziziphus	8	1	18	2	250	3	2	feeding	fundamental frequency	0.00114001	6.24632	0.0445112	0.357143	12.6001	12.6001	16.0001	13.9001	3.40002	1.15108	1.10317	0.759494	0.113924	3.16	1.36364	-0.769234	-0.806455	13.2001	14.4001	0.64557	13.5201	14.1001	14.1201	14.2001	25.57	109.56	83.99
108	Ziziphus	8	1	18	2	250	3	1	feeding	fundamental frequency	0.00102	5.27386	0.0353949	0.666667	12.6001	12.2001	15.2001	13.6534	3.00001	1.11328	1.11913	0.54321	0.962963	3.24	-0.400002	0.333335	-1.34616	14.0001	15.2001	0.419753	13.9201	14.0801	12.9601	13.6001	24.22	109.01	84.79
109	Ziziphus	8	1	18	2	250	3	1	feeding	fundamental frequency	0.00136001	10.6646	0.113308	0.636364	10.2	10.2	14.4001	12.891	4.20002	1.11707	1.26381	0.652482	1	5.64	1.47728	0.208334	-2.14287	11.4001	14.0001	0.347518	13.1001	13.4001	12.3001	13.6001	26.29	109.94	83.65
110	Chishuru	9	1	19	2	240	2	1	feeding	fundamental frequency	0.00198001	8.31989	0.0973162	0.611111	12.0001	10.6	16.2001	14.289	5.60003	1.13375	1.34801	0.153005	0	7.32	2.14287	-0.603451	-0.460528	10.6	15.2001	0.153005	13.7667	14.8334	14.2667	14.8001	25.47	100.99	75.52
111	Chishuru	9	1	19	2	240	2	1	feeding	fundamental frequency	0.00180001	12.8917	0.140401	0.454545	11	11	16.2001	14.1092	5.20002	1.1482	1.28264	0.135135	1	1.48	7.77781	1.25001	-5.93753	11.4001	15.6001	0.864865	14.2501	14.6001	13.6001	14.8001	30.74	100.11	69.37
112	Chishuru	9	1	19	2	240	2	1	feeding	fundamental frequency	0.00166001	8.38389	0.110728	0.692308	16.2001	12.8001	19.0001	16.3232	6.20003	1.164	1.27524	0.824818	0	5.48	2.06897	0.652177	-0.512823	12.8001	17.0001	0.824818	14.6001	16.7201	17.5501	16.2001	31.61	100.11	68.5
113	Chishuru	9	1	19	2	240	2	1	feeding	fundamental frequency	0.00172001	9.30731	0.0603098	0.642857	12.0001	12.0001	15.6001	14.2715	3.60002	1.09309	1.18929	0.463918	1	3.88	1.32354	0.535717	-2.00001	12.4001	15.6001	0.536082	14.0801	14.6001	14.2001	14.5001	30.74	95.72	64.98
114	Chishuru	9	1	19	2	240	2	1	feeding	fundamental frequency	0.00140001	7.24136	0.0786365	0.357143	12.4001	12.4001	16.6001	14.8715	4.20002	1.11623	1.19931	0.235294	1	4.08	3.95835	-1.76471	-1.02273	12.8001	15.6001	0.764706	14.8401	15.3001	14.5601	15.2001	27.22	92.21	64.99
115	Chishuru	9	1	19	2	240	2	1	feeding	fundamental frequency	0.000620003	5.04297	0.0519664	0.2	12.0001	12.0001	15.2001	13.6201	3.20001	1.11601	1.135	0.444444	1	3.6	0	0.921057	-2.00001	13.4001	14.2001	0.555556	13.2001	14.4001	13.0001	13.4001	28.98	108.01	79.03
116	Chishuru	9	1	19	2	240	2	1	active approach	fundamental frequency	0.00176001	9.21243	0.0716622	0.533333	12.0001	12.0001	15.2001	13.6267	3.20001	1.11546	1.13556	0.0310559	0.714286	6.44	0.581398	0.169492	-0.932208	12.8001	13.8001	0.68323	14.0801	14.0801	12.7201	13.8001	27.29	96.6	69.31
117	Chishuru	9	1	19	2	240	2	1	feeding	fundamental frequency	0.00144001	8.34814	0.070023	0.615385	14.2001	12.8001	16.6001	14.5231	3.80002	1.14301	1.13462	0.653846	0.0897436	3.12	2.27274	-1.16667	0.270271	14.2001	14.2001	0.564103	14.0001	13.9601	15.7501	14.2001	33.37	100.99	67.62
118	Chishuru	9	1	19	2	240	2	1	feeding	fundamental frequency	0.000920004	7.88296	0.09242	0.444444	12.4001	12.4001	16.6001	15.2445	4.20002	1.08892	1.22939	0.340426	1	3.76	1.19048	0	-2.56758	15.2001	16.2001	0.659574	14.9334	16.3334	14.4667	16.2001	31.07	102.74	71.67
119	Chishuru	9	1	19	2	240	2	1	physical contact	fundamental frequency	0.00180001	13.681	0.295193	0.5	11	10.6	18.6001	15.0801	8.00004	1.23342	1.42264	0.597222	0	2.88	11.6667	-0.333335	-7.6667	10.6	17.6001	0.597222	13.5334	16.8501	14.2667	15.6001	24.25	110.65	86.4
120	Chishuru	9	1	19	2	240	2	1	feeding	fundamental frequency	0.000780004	8.68222	0.134701	0.142857	13.4001	12.8001	17.0001	14.8858	4.20002	1.14203	1.16295	0.704762	0	4.2	1	1.52543	-2.90324	12.8001	16.6001	0.704762	13.1001	16.1334	14.8001	14.8001	30.74	99.23	68.49
121	Chishuru	9	1	19	2	240	2	1	feeding	fundamental frequency	0.00126001	11.493	0.155688	0.625	12.8001	12.8001	18.0001	15.3251	5.20002	1.17455	1.19727	0.751938	1	5.16	1.06061	1.04652	-1.79246	13.4001	17.6001	0.248062	14.4667	17.1001	15.0001	15.0001	29.61	109.01	79.4
122	Chishuru	9	1	19	2	240	2	1	feeding	fundamental frequency	0.00126001	10.1879	0.127763	0.5	11.4001	11.4001	15.6001	13.3001	4.20002	1.17293	1.16667	0.731183	1	3.72	3.2143	0.833337	-4.20002	12.0001	13.4001	0.268817	13.6667	14.1501	11.8001	13.1001	27.18	108.01	80.83
123	Chova	10	1	21	3	250	3	1	physical contact	fundamental frequency	0.00186001	10.2664	0.113761	0.769231	15.6001	11.4001	17.0001	15.2308	5.60003	1.11616	1.33603	0.6	0	2	6.53849	1.80001	-2.08334	11.4001	17.0001	0.6	13.7001	15.7601	16.1001	15.6001	21.95	100.99	79.04
124	Chova	10	1	21	3	250	3	1	physical contact	fundamental frequency	0.00158001	7.32806	0.0623516	0.5625	15.2001	11.4001	16.2001	14.5501	4.80002	1.1134	1.27632	0.978723	0	1.88	5.93753	0.500002	-0.909095	11.4001	14.2001	0.978723	13.8801	14.4667	15.3201	14.8001	22.83	101.87	79.04
125	Chova	10	1	21	3	250	3	1	physical contact	fundamental frequency	0.0011	8.21995	0.0893723	0.3	12.4001	12.4001	17.0001	15.1001	4.60002	1.12583	1.21774	0.703704	1	1.08	-2.00001	5.71431	-14.3751	14.2001	15.2001	0.296296	14.5334	15.9001	14.6001	15.0001	28.98	98.35	69.37
126	Chova	10	1	21	3	250	3	3	physical contact	fundamental frequency	0.00116001	11.2858	0.123115	0.375	12.8001	12.4001	17.0001	14.2501	4.60002	1.19298	1.14919	0.888889	0	1.08	8.75004	-1.25001	-4.54548	12.4001	13.8001	0.888889	13.4667	14.3001	15.0001	14.3001	26.34	88.82	62.48
127	Chova	10	1	21	3	250	3	1	feeding	fundamental frequency	0.00130001	7.13437	0.0755556	0.583333	14.8001	13.8001	19.0001	16.2834	5.20002	1.16684	1.17995	0.350877	0	2.28	6.50003	-1.75001	-4.11767	13.8001	17.0001	0.350877	16.7001	16.9501	15.2001	16.6001	24.59	106.26	81.67
128	Chova	10	1	21	3	250	3	2	feeding	fundamental frequency	0.00124001	8.746	0.0761172	0.5	14.8001	12.8001	18.0001	15.4801	5.20002	1.16279	1.20937	0.921053	0	4.56	2.14287	0.510206	-0.94595	12.8001	16.6001	0.921053	14.2667	15.9001	16.1334	15.4001	31.61	110.65	79.04
129	Chova	10	1	21	3	250	3	1	feeding	fundamental frequency	0.000920004	7.94962	0.13093	0.555556	12.0001	12.0001	16.6001	14.9112	4.60002	1.11326	1.24259	0.131034	1	5.8	2.50001	-0.703128	-1.62791	12.8001	16.2001	0.868966	15.3334	15.7334	13.6667	15.2001	35.13	111.53	76.4
130	Chova	10	1	21	3	250	3	1	feeding	fundamental frequency	0.00140001	8.47875	0.0533333	0.416667	13.4001	13.4001	16.6001	15.0001	3.20001	1.10667	1.1194	0.0957447	0	3.76	0.625003	0.853662	-1.21622	13.4001	15.6001	0.0957447	14.8501	15.6501	14.5001	15.2001	28.98	92.21	63.23
131	Chova	10	1	21	3	250	3	1	feeding	fundamental frequency	0.00162001	9.93204	0.0689196	0.75	12.0001	12.0001	16.6001	14.6001	4.60002	1.13699	1.21667	0.105263	1	5.32	0	0	-1.52778	14.2001	14.2001	0.894737	14.8001	14.6001	14.4001	14.2001	30.74	101.87	71.13
132	Chova	10	1	21	3	250	3	1	feeding	fundamental frequency	0.000980004	10.3118	0.105702	0.375	12.0001	11.4001	15.2001	13.4751	3.80002	1.12801	1.18202	0.284483	0	4.64	2.8788	-0.250001	-1.62791	11.4001	13.4001	0.284483	13.1334	14.1001	13.4001	13.4001	27.22	102.74	75.52
133	Chova	10	1	21	3	250	3	2	feeding	fundamental frequency	0.00114001	12.7582	0.370218	0.285714	13.8001	11.4001	18.0001	15.4858	6.60003	1.16236	1.3584	0.647059	0.201681	4.76	-0.625003	3.11322	-2.50001	12.0001	17.6001	0.445378	11.7001	17.7334	15.9001	17.6001	25.89	108.01	82.12
134	Chova	10	1	21	3	250	3	1	physical contact	fundamental frequency	0.000880004	6.62785	0.0953598	0.454545	13.4001	11	15.2001	13.3819	4.20002	1.13587	1.21653	0.660714	0	2.24	3.88891	0.769234	-0.800004	11	12.4001	0.660714	12.5001	13.0001	14.5501	13.4001	29.77	88.96	59.19
135	Chova	10	1	21	3	250	3	1	feeding	fundamental frequency	0.000560003	7.6727	0.108419	0.428571	10	10	13.8001	12.6858	3.80002	1.08784	1.26857	0.11236	1	3.56	4.50002	-0.212767	-2.65626	12.0001	13.4001	0.88764	12.9001	13.4001	11.4001	13.4001	27.22	104.5	77.28
136	Chova	10	1	21	3	250	3	1	active approach	fundamental frequency	0.000940004	6.38945	0.0897959	0.416667	12.0001	11.4001	15.2001	14.0001	3.80002	1.08571	1.22807	0.113208	0.886792	2.12	2.50001	-1.34616	-3.46155	13.8001	15.2001	0.773585	14.7501	14.5001	12.7501	14.3001	30.74	91.91	61.17
137	Chova	10	1	21	3	250	3	1	passive approach	fundamental frequency	0.000640003	6.96082	0.0562899	0.142857	13.4001	13.4001	17.0001	15.0572	3.60002	1.12903	1.12367	0.3	1	1.6	5.00002	0	-3.75002	14.2001	15.6001	0.7	14.7001	15.9334	14.1001	15.2001	33.37	111.53	78.16
138	Chova	10	1	21	3	250	3	1	feeding	fundamental frequency	0.00116001	13.0137	0.196616	0.428571	15.2001	12.0001	18.0001	14.8001	6.00003	1.21622	1.23333	0.922078	0	6.16	1.12245	0.789477	-1.2069	12.0001	14.8001	0.922078	13.1001	14.7334	16.6001	14.8001	25.47	97.48	72.01
139	Chova	10	1	21	3	250	3	1	feeding	fundamental frequency	0.000800004	6.81957	0.0611608	0.555556	12.8001	12.8001	16.2001	14.4667	3.40002	1.11982	1.13021	0.525547	1	5.48	0	-0.564519	-0.581398	15.2001	16.2001	0.474453	15.3334	14.7334	13.3334	14.2001	28.1	108.89	80.79
140	Chova	10	1	21	3	250	3	1	feeding	fundamental frequency	0.00108	12.832	0.145795	0.571429	11.4001	11.4001	16.6001	14.1429	5.20002	1.17374	1.2406	0	1	3.84	-6.00003	-0.564519	-1.45834	16.6001	14.2001	1	15.4001	14.2001	12.8001	14.2001	26.34	91.33	64.99
141	Pori	11	2	35	5	250	3	1	spatial seperation	fundamental frequency	0.00256001	1.7368	0.26927	0.140845	23.2001	12.4001	27.0001	23.5776	14.6001	1.14516	1.90141	0.43662	0	2.84	13.0435	2.70835	-3.95835	12.4001	27.0001	0.43662	19.6168	26.261	24.9668	25.0001	46.49	101.26	54.77
142	Pori	11	2	35	5	250	3	1	spatial seperation	fundamental frequency	0.00170001	1.40144	0.0869934	0.0545455	16.8001	16.8001	26.6001	24.7965	9.80004	1.07274	1.47597	0.353846	1	2.6	6.31582	0	-10.7143	21.0001	26.6001	0.646154	23.7334	26.2843	24.289	25.8001	43.6	109.19	65.59
143	Pori	11	2	35	5	250	3	1	spatial seperation	fundamental frequency	0.00352002	2.21969	0.129488	0.253333	16.2001	14.6001	25.8001	22.6321	11.2001	1.13998	1.55014	0.330275	0	4.36	7.75866	0.675679	-4.88374	14.6001	24.0001	0.330275	21.7121	24.4481	21.7361	23.6001	45.41	96.42	51.01
144	Pori	11	2	35	5	250	3	1	spatial seperation	fundamental frequency	0.00352002	2.49839	0.272389	0.371795	12.8001	12.0001	24.0001	19.8206	12.0001	1.21087	1.65171	0.31875	0	6.4	5.74471	-0.403228	-4.41178	12.0001	22.8001	0.31875	18.7309	22.7155	18.0155	21.0001	41.07	99.74	58.67
145	Drumbo	12	2	41	5	240	2	1	feeding	fundamental frequency	0.00202001	1.47205	0.0709581	0.434343	11.4001	11.4001	15.8001	14.1576	4.40002	1.11601	1.24189	0.205128	1	4.68	2.57144	-0.714289	-1.62501	11.6001	15.6001	0.794872	14.8122	14.8486	12.8122	14.6001	31.04	142.71	111.67
146	Drumbo	12	2	41	5	240	2	1	feeding	fundamental frequency	0.00220001	1.74529	0.21948	0.275	9.80004	9.80004	21.4001	18.0576	11.6001	1.1851	1.8426	0.310924	1	4.76	5.13516	-1.78572	-5.37502	13.8001	21.4001	0.689076	17.7482	20.4616	16.0519	18.0001	28.34	89.79	61.45
147	Drumbo	12	2	41	5	240	2	1	feeding	fundamental frequency	0.00340002	1.85155	0.148027	0.336283	17.6001	11.6001	20.0001	16.878	8.40004	1.18498	1.45499	0.377778	0.037037	5.4	4.00002	-0.104167	-0.31915	12.0001	19.4001	0.340741	15.2264	18.8812	16.579	17.0001	27.5	100.63	73.13
148	Drumbo	12	2	41	5	240	2	1	spatial seperation	fundamental frequency	0.00300001	1.92385	0.19552	0.313725	16.4001	9.60004	20.0001	17.204	10.4	1.16253	1.79208	0.262069	0	5.8	5.7778	-0.576926	-1.25001	9.60004	19.0001	0.262069	16.3236	19.0295	16.2589	18.0001	36.67	126.88	90.21
149	Drumbo	12	2	41	5	240	2	1	feeding call	fundamental frequency	0.00386002	2.80338	0.212829	0.233333	10.2	10.2	19.6001	16.3601	9.40004	1.19804	1.60392	0.220339	1	4.72	5.13891	-0.125001	-4.40478	10.4	18.4001	0.779661	15.4467	18.0534	15.5801	17.0001	32.71	103.13	70.42
150	Drumbo	12	2	41	5	240	2	1	feeding	fundamental frequency	0.00244001	1.50811	0.157373	0.281553	13.4001	11.4001	19.0001	16.637	7.60003	1.14204	1.45938	0.408759	0	5.48	3.97729	-0.520836	-2.22223	11.4001	18.8001	0.408759	15.2707	18.3201	16.2707	17.4001	30.42	93.13	62.71
151	Drumbo	12	2	41	5	240	2	1	feeding	fundamental frequency	0.00164001	1.35397	0.110752	0.202532	12.4001	12.4001	18.4001	16.2127	6.00003	1.13492	1.30747	0.330709	1	5.08	2.57144	0	-2.50001	13.6001	18.4001	0.669291	15.4078	17.8371	15.3308	16.4001	28.33	90.63	62.3
152	Drumbo	12	2	41	5	240	2	1	feeding	fundamental frequency	0.00284001	1.9797	0.107283	0.265957	11.6001	11.2001	18.4001	16.2448	7.20003	1.13268	1.45042	0.179612	0	8.24	2.85716	-0.563383	-1.80556	11.2001	17.2001	0.179612	16.213	16.8688	15.6323	16.8001	26.25	82.08	55.83
153	Drumbo	12	2	41	5	240	2	1	feeding	fundamental frequency	0.00178001	2.14794	0.0945051	0.234375	10.8	9.80004	15.4001	13.6907	5.60003	1.12486	1.397	0.689189	0	2.96	5.00002	0.416669	-3.39287	9.80004	14.6001	0.689189	12.8382	14.5819	13.6096	14.2001	18.96	89.38	70.42
154	Drumbo	12	2	41	5	240	2	1	feeding	fundamental frequency	0.00224001	3.50572	0.126681	0.320755	9.80004	8.20004	14.6001	12.5963	6.40003	1.15908	1.53613	0.413043	0	3.68	3.75002	1.45162	-3.33335	8.20004	13.8001	0.413043	11.6667	13.8236	12.3667	12.8001	20	85.21	65.21
155	Mongu	13	2	13	1	235	2	1	feeding	fundamental frequency	0.00246001	1.69805	0.0891967	0.358696	18.2001	13.4001	19.0001	15.9805	5.60003	1.18895	1.19257	0.235849	0.764151	4.24	1.87501	-1.3158	1.80556	15.2001	15.8001	0.528302	16.471	16.1134	15.3614	16.2001	30.21	98.33	68.12
156	Mongu	13	2	13	1	235	1	1	feeding	fundamental frequency	0.00434002	4.08299	0.119323	0.392405	6.00003	6.00003	18.2001	14.7722	12.2001	1.23205	2.46203	0.0126582	1	3.16	-2.60001	-0.555558	-7.963	17.8001	16.2001	0.987342	15.1693	15.1408	13.9924	15.0001	29.58	112.71	83.13
157	Mongu	13	2	13	1	235	1	1	feeding	fundamental frequency	0.00236001	1.46923	0.112004	0.380952	11.6001	11.6001	17.6001	15.6458	6.00003	1.12491	1.34877	0.242188	1	5.12	2.10527	-0.795458	-2.50001	14.4001	16.4001	0.757813	15.7258	16.9658	14.2458	16.2001	37.71	128.33	90.62
158	Mongu	13	2	13	1	235	1	1	feeding	fundamental frequency	0.00162001	1.01635	0.0928509	0.325843	15.0001	15.0001	20.8001	18.2697	5.80003	1.1385	1.21798	0.361702	0.0106383	3.76	4.16669	-0.967746	-3.03032	15.2001	20.0001	0.351064	17.9534	19.9104	17.0001	18.4001	29.38	102.08	72.7
159	Mongu	13	2	13	1	235	1	1	feeding	fundamental frequency	0.00172001	1.25028	0.0838483	0.395062	15.6001	14.0001	19.6001	17.6667	5.60003	1.10943	1.2619	0.261905	0.0595238	3.36	2.88463	-0.535717	-2.66668	16.4001	19.0001	0.202381	16.7334	19.0742	17.1927	17.8001	31.88	94.38	62.5
160	Mongu	13	2	13	1	235	1	1	feeding	fundamental frequency	0.00310001	2.30619	0.24087	0.255556	10.4	9.80004	20.6001	17.4112	10.8	1.18315	1.77664	0.463918	0.989691	3.88	6.09378	-0.468752	-6.81821	12.2001	20.2001	0.525773	16.2201	19.7668	16.2467	17.8001	28.75	99.17	70.42
161	Mongu	13	2	13	1	235	1	1	feeding	fundamental frequency	0.00244001	1.41066	0.132501	0.37	13.8001	13.4001	20.8001	18.1581	7.40003	1.1455	1.35507	0.439716	0.971631	5.64	2.25001	-0.612248	-2.69232	17.0001	20.8001	0.531915	17.6122	20.1472	16.6546	18.9001	40.83	121.67	80.84
162	Mongu	13	2	13	1	235	1	1	feeding	fundamental frequency	0.00342002	2.06162	0.108346	0.300971	12.2001	12.0001	19.4001	16.8486	7.40003	1.15143	1.40405	0.287037	0	4.32	5.15154	-0.833337	-3.46155	12.0001	18.8001	0.287037	16.7001	18.3087	15.4942	17.6001	34.79	105.63	70.84
163	Mongu	13	2	13	1	235	1	1	feeding	fundamental frequency	0.00272001	1.71559	0.125491	0.358696	11.6001	11.6001	20.8001	18.4762	9.20004	1.12578	1.59277	0.365385	1	4.16	2.09678	-0.151516	-5.25002	17.6001	20.2001	0.634615	17.8323	20.1668	17.484	19.4001	46.25	115.21	68.96
164	Mongu	13	2	13	1	235	1	1	feeding	fundamental frequency	0.00190001	1.47136	0.0898102	0.369048	12.0001	12.0001	18.8001	16.2358	6.80003	1.15794	1.35298	0.415493	1	5.68	0.625003	0.192309	-2.40001	15.4001	18.8001	0.584507	15.6358	18.0429	15.0286	15.8001	45.83	101.67	55.84
165	Mongu	13	2	13	1	235	1	1	feeding	fundamental frequency	0.00238001	2.49414	0.0313902	0.318182	14.6001	12.8001	16.8001	14.7637	4.00002	1.13793	1.15341	0	0.878788	2.64	-2.61906	0	0	16.8001	15.0001	0.878788	15.0455	15.1001	14.1455	14.6001	28.54	110.42	81.88
166	Mongu	13	2	13	1	235	1	1	feeding	fundamental frequency	0.00302001	2.8489	0.0311391	0.380282	13.2001	13.2001	17.2001	15.1071	4.00002	1.13854	1.14447	0.313953	0.848837	3.44	2.40742	-1.2069	-2.16668	14.6001	14.6001	0.534884	15.7084	15.1566	14.4584	15.4001	29.79	109.79	80
167	Mongu	13	2	13	1	235	1	1	feeding	fundamental frequency	0.00224001	2.14851	0.057619	0.323944	13.2001	12.8001	16.8001	14.9494	4.00002	1.1238	1.16791	0.533333	0.0133333	3	3.33335	-2.20001	-0.961543	13.2001	15.4001	0.52	15.1417	15.7218	14.0167	15.4001	26.04	113.33	87.29
168	Mongu	13	2	13	1	235	1	1	feeding	fundamental frequency	0.00242001	2.72141	0.0370937	0.258621	14.2001	13.2001	17.2001	15.7966	4.00002	1.08885	1.19671	0.217391	0	2.76	3.57144	-1.66667	-0.416669	13.2001	15.8001	0.217391	15.6106	16.3101	15.4422	16.2001	29.58	105	75.42
169	Numbi	14	2	24	3	230	1	1	spatial seperation	fundamental frequency	0.00280001	2.66608	0.1095	0.3875	10.6	10.2	15.8001	13.8926	5.60003	1.1373	1.36201	0.251852	0	5.4	3.09525	-1.17022	-1.41305	10.2	15.4001	0.251852	14.2371	14.9308	12.5482	13.8001	30.21	105.21	75
170	Numbi	14	2	24	3	230	1	1	spatial seperation	fundamental frequency	0.00184001	1.9339	0.112037	0.432836	10.8	10.8	16.4001	14.6807	5.60003	1.11712	1.35931	0.139535	1	5.16	2.19513	-0.760873	-2.50001	12.8001	15.8001	0.860465	15.2728	15.7218	13.0001	15.4001	28.54	102.92	74.38
171	Numbi	14	2	24	3	230	1	1	spatial seperation	fundamental frequency	0.00320001	2.76182	0.0281133	0.457831	12.4001	12.4001	16.4001	14.029	4.00002	1.16901	1.13136	0	1	5.28	-1.62501	-0.568184	-0.208334	16.4001	15.4001	1	13.9358	14.2964	13.8643	13.8001	28.33	100.83	72.5
172	Numbi	14	2	24	3	230	1	1	spatial seperation	fundamental frequency	0.00234001	2.69978	0.0868679	0.376812	12.4001	8.20004	15.0001	13.3653	6.80003	1.12232	1.6299	0.491379	0	4.64	3.47224	0.232559	-0.810814	8.20004	14.6001	0.491379	12.7914	14.2175	13.087	13.6001	28.96	99.58	70.62
173	Numbi	14	2	24	3	230	1	1	spatial seperation	fundamental frequency	0.00296001	3.04029	0.0893563	0.452055	9.00004	9.00004	16.2001	14.3809	7.20003	1.1265	1.59787	0.226087	1	4.6	4.24244	0.243904	-3.90246	9.40004	15.4001	0.773913	14.0001	15.0641	14.0501	15.0001	29.79	111.88	82.09
174	Numbi	14	2	24	3	230	1	1	spatial seperation	fundamental frequency	0.00188001	2.106	0.08232	0.33871	11.6001	11.6001	16.8001	15.1614	5.20002	1.10809	1.30701	0.300885	1	4.52	3.52943	-0.694448	-2.44187	12.0001	16.4001	0.699115	14.6953	16.1901	14.6477	15.8001	30.63	106.67	76.04
175	Numbi	14	2	24	3	230	1	1	spatial seperation	fundamental frequency	0.00250001	3.03743	0.135285	0.224138	12.0001	10.6	17.2001	15.2001	6.60003	1.13158	1.43396	0.216981	0	4.24	4.14288	0	-2.97299	10.6	16.8001	0.216981	15.0211	16.5401	13.9685	16.0001	31.67	83.75	52.08
176	Numbi	14	2	24	3	230	1	1	spatial seperation	fundamental frequency	0.00300001	3.59048	0.133555	0.421053	15.0001	9.80004	18.8001	16.1755	9.00004	1.16226	1.65055	0.579365	0.0634921	5.04	1.3158	0.813957	-1.44445	14.2001	16.8001	0.515873	14.5264	17.3685	16.6317	16.4001	30	87.5	57.5
177	Numbi	14	2	24	3	230	1	1	spatial seperation	fundamental frequency	0.00202001	2.03308	0.158612	0.242857	9.40004	9.40004	18.4001	15.7829	9.00004	1.16582	1.67903	0.449612	1	5.16	3.75002	-0.465118	-3.80437	11.2001	17.6001	0.550388	14.8522	17.4167	15.0088	16.4001	30.21	81.25	51.04
178	Numbi	14	2	24	3	230	1	1	feeding	fundamental frequency	0.00222001	2.49246	0.0295761	0.444444	12.0001	12.0001	15.8001	14.3683	3.80002	1.09965	1.19735	0.427184	1	4.12	0.333335	-0.781254	-0.975614	14.2001	15.8001	0.572816	14.162	14.8572	14.0858	14.6001	28.96	111.67	82.71
179	Numbi	14	2	24	3	230	1	1	feeding	fundamental frequency	0.00254001	2.51349	0.120513	0.319444	11.2001	11.2001	16.8001	14.764	5.60003	1.13791	1.3182	0.16129	0.795699	3.72	0	-1.21213	-2.58622	15.8001	15.8001	0.634409	15.9834	15.5584	12.7501	15.4001	27.5	103.54	76.04
180	Numbi	14	2	24	3	230	1	1	feeding	fundamental frequency	0.00244001	2.26598	0.0925456	0.375	12.0001	12.0001	17.6001	15.289	5.60003	1.15116	1.27407	0.342857	0	4.2	3.33335	-0.416669	-2.6389	12.0001	16.8001	0.342857	14.9084	16.6751	14.2834	15.4001	30.42	98.96	68.54
181	Numbi	14	2	24	3	230	1	1	feeding	fundamental frequency	0.00168001	1.96798	0.0602966	0.245902	10.8	10.8	16.2001	14.6525	5.40002	1.10562	1.35671	0.46789	1	4.36	2.29731	-0.277779	-2.91668	12.0001	15.0001	0.53211	14.3701	15.381	14.1701	15.0001	31.25	121.46	90.21
182	Numbi	14	2	24	3	230	1	1	feeding	fundamental frequency	0.00292001	2.74534	0.0944418	0.402597	10.6	10.6	16.4001	14.4079	5.80003	1.13827	1.35923	0.3	0	4.4	3.7143	-0.512823	-3.05557	10.6	15.0001	0.3	14.1231	15.4641	13.677	14.6001	29.38	132.71	103.33
183	Numbi	14	2	24	3	230	1	1	feeding	fundamental frequency	0.00288001	2.92358	0.128107	0.305556	12.0001	10.8	16.4001	14.6945	5.60003	1.11607	1.3606	0.632353	0	5.44	3.2143	0.0943401	-2.68294	10.8	16.2001	0.632353	14.6917	16.0501	13.3417	15.4001	30.21	121.46	91.25
184	Numbi	14	2	24	3	230	1	1	feeding	fundamental frequency	0.00246001	2.4231	0.129453	0.376812	13.6001	10.6	17.6001	15.0899	7.00003	1.16635	1.42357	0.361345	0	4.76	4.30558	-0.348839	-1.62501	10.6	16.4001	0.361345	14.7914	16.6175	13.8609	15.4001	28.75	111.67	82.92
185	Numbi	14	2	24	3	230	1	1	feeding	fundamental frequency	0.00196001	2.19931	0.0666812	0.328125	11.6001	11.6001	16.2001	14.1438	4.60002	1.14538	1.21929	0.525	1	4.8	1.52778	0	-1.97675	12.8001	14.6001	0.475	13.7905	15.3092	13.2763	14.2001	29.17	112.08	82.91
186	Numbi	14	2	24	3	230	1	1	spatial seperation	fundamental frequency	0.00202001	2.42644	0.038727	0.410714	14.2001	12.8001	16.8001	15.3786	4.00002	1.09243	1.20145	0.476636	0.0747664	4.28	2.35295	-0.135136	-1.3889	13.2001	16.4001	0.401869	14.7685	16.2112	15.2001	15.6001	28.33	119.38	91.05
187	Numbi	14	2	24	3	230	1	1	spatial seperation	fundamental frequency	0.00246001	2.79364	0.120418	0.318182	10.6	10.6	16.2001	14.0728	5.60003	1.15116	1.32762	0.280374	1	4.28	2.41937	-1.42858	-2.19513	13.2001	16.2001	0.719626	13.7819	15.4364	13.0001	14.2001	27.92	104.79	76.87
188	Numbi	14	2	24	3	230	1	1	spatial seperation	fundamental frequency	0.00312001	2.95567	0.0696767	0.421053	10.2	10.2	16.2001	14.3501	6.00003	1.12892	1.40686	0.15942	1	5.52	0.714289	-0.400002	-2.39132	14.2001	15.4001	0.84058	14.4721	15.0155	13.5361	14.6001	28.75	113.75	85
189	Tonga	15	2	31	4	250	3	1	feeding	fundamental frequency	0.00282001	2.0283	0.0911868	0.282828	11.4001	10.8	16.8001	14.5799	6.00003	1.15228	1.34998	0.317308	0	4.16	4.37502	-1.21622	-2.28572	10.8	15.8001	0.317308	14.5395	15.7273	13.4728	14.6001	28.75	110	81.25
190	Tonga	15	2	31	4	250	3	1	feeding	fundamental frequency	0.00210001	1.44305	0.111861	0.37	11.6001	11.6001	17.6001	15.7961	6.00003	1.11421	1.36172	0.19469	1	4.52	4.09093	-0.875004	-2.87501	12.2001	17.0001	0.80531	16.1334	16.8177	14.4061	16.2001	25.83	108.33	82.5
191	Tonga	15	2	31	4	250	3	1	feeding	fundamental frequency	0.00258001	1.64732	0.0760355	0.392157	14.0001	12.8001	18.2001	16.0844	5.40002	1.13154	1.25659	0.381503	0.0346821	6.92	1.39536	0	-1.07143	14.6001	16.8001	0.346821	15.6001	17.1648	15.4883	16.8001	42.92	123.54	80.62
192	Tonga	15	2	31	4	250	3	1	feeding	fundamental frequency	0.00182001	2.25147	0.09983	0.37037	15.4001	10.8	18.4001	16.2779	7.60003	1.13038	1.5072	0.427586	0	5.8	3.1915	0.204083	-0.918372	10.8	18.0001	0.427586	15.7556	17.6667	15.4112	16.8001	32.71	104.17	71.46
193	Tonga	15	2	31	4	250	3	1	feeding	fundamental frequency	0.00224001	2.46569	0.0751027	0.411765	13.2001	11.6001	15.8001	13.9354	4.20002	1.13381	1.20132	0.246377	0.934783	5.52	1.93183	-1.14584	-0.217392	12.4001	15.4001	0.688406	13.9305	15.0092	12.9131	13.7001	30.42	114.17	83.75
194	Tonga	15	2	31	4	250	3	1	feeding	fundamental frequency	0.00280001	3.27929	0.0791752	0.369231	10.8	10.8	15.8001	13.6185	5.00002	1.16019	1.26097	0.231579	1	3.8	1.89656	-0.806455	-2.00001	12.4001	13.2001	0.768421	14.1819	13.9239	12.7637	13.6001	27.28	116.04	88.76
195	Tonga	15	2	31	4	250	3	1	feeding	fundamental frequency	0.00132001	1.43098	0.025511	0.238806	14.6001	12.4001	15.8001	14.1135	3.40002	1.1195	1.13818	0.528736	0.885057	3.48	0.370372	0	0.357144	13.8001	15.0001	0.356322	13.7092	14.7566	13.8455	14.2001	34.17	112.29	78.12
196	Tonga	15	2	31	4	250	3	1	feeding	fundamental frequency	0.00244001	2.43764	0.116219	0.361111	12.8001	11.2001	17.2001	14.8056	6.00003	1.16173	1.32192	0.215385	0	5.2	3.25001	-0.937504	-1.07143	11.2001	16.2001	0.215385	15.3167	15.8334	13.2667	15.0001	31.88	128.33	96.45
197	Tonga	15	2	31	4	250	3	1	feeding	fundamental frequency	0.00190001	2.39464	0.0480312	0.301587	10.2	10.2	14.2001	13.0286	4.00002	1.08991	1.27731	0.296296	1	3.24	1.85186	-0.384617	-2.32144	11.2001	13.6001	0.703704	12.9905	13.4096	12.6858	13.2001	27.5	119.83	92.33
198	Tonga	15	2	31	4	250	3	1	feeding	fundamental frequency	0.00252001	2.88213	0.095428	0.419355	12.0001	11.6001	16.2001	14.5581	4.60002	1.11279	1.25501	0.2125	0.975	3.2	3.88891	-1.07143	-3.00001	12.0001	15.0001	0.7625	14.6286	15.6801	13.4191	15.0001	30.83	103.96	73.13
199	Tonga	15	2	31	4	250	3	1	feeding	fundamental frequency	0.00220001	2.44653	0.0529434	0.421875	12.8001	12.4001	16.2001	14.1407	3.80002	1.14564	1.14037	0.183908	0.747126	3.48	1.73078	-0.937504	-1.2069	13.6001	15.0001	0.563218	14.6096	14.6637	13.1239	13.8001	28.13	106.88	78.75
200	Tonga	15	2	31	4	250	3	1	feeding	fundamental frequency	0.00284001	3.01823	0.0935541	0.34375	10.8	10.8	17.6001	15.1719	6.80003	1.16004	1.4048	0.397849	1	3.72	2.24139	-0.625003	-3.59377	13.6001	16.4001	0.602151	15.1334	16.3273	14.0001	15.4001	26.88	102.5	75.62
201	Tonga	15	2	31	4	250	3	1	feeding	fundamental frequency	0.00192001	1.9474	0.125715	0.447761	11.6001	11.6001	18.0001	15.2329	6.40003	1.18166	1.31318	0.201923	0.990385	4.16	3.33335	-1.15385	-2.7143	13.2001	16.8001	0.788462	15.4637	16.4957	13.6819	15.4001	33.75	141.04	107.29
202	Tonga	15	2	31	4	250	3	1	feeding	fundamental frequency	0.00160001	1.94641	0.193328	0.368421	11.2001	11.2001	18.0001	15.4352	6.80003	1.16617	1.37813	0.287671	0	5.84	3.77779	-0.600003	-2.74511	11.2001	17.2001	0.287671	14.7474	17.2843	14.2737	16.4001	45.83	105.42	59.59
203	Tonga	15	2	31	4	250	3	1	feeding	fundamental frequency	0.00234001	2.87858	0.128171	0.474576	11.2001	11.2001	17.2001	14.495	6.00003	1.18662	1.29419	0.393162	1	4.68	0.555558	-0.750003	-2.31708	15.4001	16.2001	0.606838	14.2701	16.0632	13.2301	14.6001	29.17	104.38	75.21
204	Tonga	15	2	31	4	250	3	1	feeding	fundamental frequency	0.00294001	3.59302	0.101728	0.403226	8.60004	8.60004	16.2001	14.2323	7.60003	1.13826	1.65491	0.358974	1	6.24	2.21155	-0.408165	-2.9091	11.2001	15.4001	0.641026	14.7905	15.0801	12.8667	14.8001	41.46	126.88	85.42
205	Tonga	15	2	31	4	250	3	1	feeding	fundamental frequency	0.00146001	2.02033	0.110407	0.351852	11.2001	10.6	16.4001	14.5556	5.80003	1.12672	1.37317	0.254545	0	4.4	4.39396	-1.07143	-2.42858	10.6	15.4001	0.254545	14.489	15.7667	13.4112	14.8001	37.92	137.29	99.37
206	Tonga	15	2	31	4	250	3	1	feeding	fundamental frequency	0.00186001	2.4718	0.133013	0.288136	8.60004	8.60004	16.4001	14.3085	7.80004	1.14617	1.66378	0.28866	1	3.88	4.66669	-1.02942	-4.84851	10.8	14.6001	0.71134	14.7901	15.1369	13.0401	14.6001	33.33	131.88	98.55
207	Tonga	15	2	31	4	250	3	1	feeding	fundamental frequency	0.00222001	2.61428	0.187371	0.483333	9.00004	9.00004	17.6001	15.0634	8.60004	1.1684	1.6737	0.217822	1	4.04	4.00002	-1.36364	-4.21055	12.4001	16.4001	0.782178	16.0801	16.3401	12.7701	15.8001	29.79	111.67	81.88
208	Tonga	15	2	31	4	250	3	1	feeding	fundamental frequency	0.00218001	2.62589	0.103055	0.327586	10.2	10.2	17.2001	15.1173	7.00003	1.13777	1.48208	0.456897	1	4.64	3.52943	-0.581398	-3.58976	12.0001	16.4001	0.543103	14.758	16.2901	14.2422	15.8001	27.92	107.71	79.79
209	Nuanedi	16	2	13	1	210	1	1	feeding	fundamental frequency	0.000960004	3.95575	0.0263223	0.4375	15.6001	14.8001	18.0001	15.9126	3.20001	1.13119	1.07517	0.779412	0.161765	2.72	2.18751	-0.384617	-0.576926	15.2001	15.6001	0.617647	15.4801	15.6334	16.6801	15.6001	33.37	115.92	82.55
210	Nuanedi	16	2	13	1	210	1	1	feeding	fundamental frequency	0.00128001	5.19051	0.0403521	0.647059	13.4001	13.4001	16.6001	15.1765	3.20001	1.0938	1.13257	0.229885	1	3.48	0.600003	0.714289	-1.61765	14.2001	16.6001	0.770115	15.2667	15.5601	14.7667	15.2001	29.86	130.85	100.99
211	Nuanedi	16	2	13	1	210	1	1	feeding	fundamental frequency	0.00146001	6.18189	0.100461	0.375	13.8001	12.4001	18.0001	15.6251	5.60003	1.152	1.26008	0.7	0	3.2	3.47828	1.81819	-4.37502	12.4001	17.6001	0.7	14.8401	16.8667	14.9201	15.9001	32.49	109.77	77.28
212	Nuanedi	16	2	13	1	210	1	1	feeding	fundamental frequency	0.00124001	7.2825	0.0896778	0.272727	15.2001	15.2001	19.4001	17.7274	4.20002	1.09436	1.16627	0.329412	0	3.4	3.75002	-0.689658	-3.03573	15.2001	19.4001	0.329412	17.8001	19.1334	16.6001	18.0001	37.76	110.65	72.89
213	Nuanedi	16	2	13	1	210	1	1	feeding	fundamental frequency	0.00208001	8.88501	0.135441	0.4375	13.8001	12.8001	19.0001	15.6876	6.20003	1.21116	1.22559	0.769231	0.401099	7.28	0.777781	0.740744	-1.69644	13.8001	13.8001	0.368132	15.9601	14.8334	16.4401	15.7001	37.54	114.16	76.62
214	Nuanedi	16	2	13	1	210	1	1	feeding	fundamental frequency	0.000560003	2.74378	0.0495891	0.357143	13.8001	13.8001	17.0001	15.6144	3.20001	1.08875	1.13147	0	0.98	2	0	-1.75001	-2.50001	17.0001	15.2001	0.98	16.5201	15.7501	14.6001	15.6001	28.1	125.58	97.48
215	Nuanedi	16	2	13	1	210	1	1	feeding	fundamental frequency	0.000980004	6.39414	0.066454	0.272727	12.8001	12.8001	17.0001	15.5273	4.20002	1.09485	1.21307	0.192857	1	5.6	1.30435	0	-1.79246	14.2001	15.2001	0.807143	15.7501	15.8001	15.1001	15.6001	27.22	103.62	76.4
216	Nuanedi	16	2	13	1	210	1	1	feeding	fundamental frequency	0.000940004	6.10289	0.0418301	0.7	16.6001	14.8001	19.0001	17.0001	4.20002	1.11765	1.14865	0.131579	0	4.56	2.25807	-0.431036	0	14.8001	17.0001	0.131579	17.1334	17.2001	16.6001	17.0001	31.61	130.85	99.24
217	Nuanedi	16	2	13	1	210	1	1	active approach	fundamental frequency	0.000860004	7.14187	0.210004	0.444444	12.0001	12.0001	17.0001	14.689	5.00002	1.15734	1.22407	0	1	3.72	-2.50001	-0.84906	-1.59092	17.0001	16.2001	1	16.2667	15.5334	12.2667	15.2001	38.64	127.33	88.69
218	Nuanedi	16	2	13	1	210	1	1	feeding	fundamental frequency	0.00134001	9.61103	0.12147	0.5	13.4001	12.4001	18.6001	14.9201	6.20003	1.24665	1.20323	0.619048	0	2.52	6.6667	-1.12904	-1	12.4001	15.2001	0.619048	14.4001	15.9001	14.1334	15.0001	28.1	123.82	95.72
219	Nuanedi	16	2	13	1	210	1	1	feeding	fundamental frequency	0.000880004	8.97781	0.11274	0.142857	14.2001	14.2001	18.6001	16.6001	4.40002	1.12048	1.16901	0.346535	0	4.04	5.66669	-0.217392	-4.11767	14.2001	18.0001	0.346535	15.9001	17.8667	15.4001	17.0001	32.49	120.31	87.82
220	Nuanedi	16	2	13	1	210	1	1	feeding	fundamental frequency	0.000720003	4.28393	0.0258996	0.416667	13.8001	13.8001	16.2001	15.2167	2.40001	1.06462	1.10266	0.242424	1	2.64	3.12501	-0.483873	-2.36843	14.2001	15.2001	0.757576	15.0501	15.6501	14.9501	15.4001	30.74	133.48	102.74
221	Shan	17	2	16	1	230	1	1	feeding	fundamental frequency	0.00140001	6.24993	0.0200818	0.5625	14.2001	13.8001	16.2001	14.9251	2.40001	1.08543	1.08152	0.0679012	0.290123	6.48	0.875004	-0.166667	-0.403228	14.2001	14.8001	0.222222	15.0801	14.7667	14.9601	15.0001	26.34	125.58	99.24
222	Shan	17	2	16	1	230	1	1	feeding	fundamental frequency	0.00158001	6.78772	0.0316687	0.5625	14.8001	14.2001	17.0001	15.3001	2.80001	1.11111	1.07746	0.247706	0	4.36	2.5926	-1.17022	0	14.2001	14.8001	0.247706	15.4401	14.9334	15.6001	15.0001	28.98	114.16	85.18
223	Shan	17	2	16	1	230	1	1	feeding	fundamental frequency	0.00118001	7.35086	0.0648579	0.583333	12.0001	12.0001	16.6001	14.5001	4.60002	1.14483	1.20833	0.485437	1	4.12	1.83334	-0.500002	-2.12122	13.4001	16.6001	0.514563	14.6001	15.2001	13.7001	14.5001	30.74	115.92	85.18
224	Shan	17	2	16	1	230	1	1	feeding	fundamental frequency	0.00116001	9.4952	0.0431806	0.555556	14.2001	14.2001	16.6001	15.0223	2.40001	1.10503	1.0579	0.121212	0	3.96	0.555558	-0.312501	0	14.2001	16.6001	0.121212	15.2001	15.0001	14.8667	14.8001	28.98	133.48	104.5
225	Shan	17	2	16	1	230	1	1	feeding	fundamental frequency	0.00140001	6.44714	0.0266816	0.733333	15.6001	13.8001	16.6001	15.6801	2.80001	1.05867	1.13623	0.441718	0.208589	6.52	0.833337	0	-0.348839	14.8001	16.2001	0.233129	15.1201	16.0801	15.8401	15.6001	29.86	110.65	80.79
226	Shan	17	2	16	1	230	1	2	feeding	fundamental frequency	0.00146001	7.60587	0.108588	0.5	11.4001	11.4001	17.0001	15.3286	5.60003	1.10904	1.34461	0.408696	1	4.6	2.36112	0.645164	-2.91668	12.8001	17.0001	0.591304	15.3201	16.5501	14.3601	15.4001	30.74	124.7	93.96
227	Shan	17	2	16	1	230	1	1	feeding	fundamental frequency	0.00126001	6.99856	0.0593021	0.615385	12.4001	12.4001	16.6001	15.0924	4.20002	1.0999	1.21712	0	1	4.68	-3.33335	0.750003	-2.22223	16.6001	15.2001	1	15.0001	15.6401	14.5001	15.2001	29.61	107.67	78.06
228	Shan	17	2	16	1	230	1	1	feeding	fundamental frequency	0.000580003	4.11424	0.0304109	0.363636	12.4001	12.4001	15.2001	14.1819	2.80001	1.07179	1.1437	0.449704	1	6.76	0.272729	-0.241937	-0.865389	14.2001	14.8001	0.550296	14.2501	14.7334	13.7001	14.2001	28.98	121.19	92.21
229	Shan	17	2	16	1	230	1	1	feeding	fundamental frequency	0.001	6.0852	0.0328676	0.5	14.2001	13.4001	16.2001	14.9834	2.80001	1.0812	1.11816	0	0.262626	3.96	-2.69232	1.09757	-0.781254	16.2001	15.6001	0.262626	14.6501	15.2001	15.1001	15.2001	29.86	114.16	84.3
230	Shan	17	2	16	1	230	1	1	feeding	fundamental frequency	0.000600003	5.88424	0.022831	0.625	13.8001	13.4001	15.2001	14.5751	1.80001	1.04288	1.08769	0.325926	0	5.4	1.02273	0	-0.72917	13.4001	14.2001	0.325926	14.4667	14.7001	14.6001	14.8001	28.98	116.79	87.81
231	Shan	17	2	16	1	230	1	1	feeding	fundamental frequency	0.000700003	5.88696	0.0711111	0.333333	12.8001	12.8001	16.2001	15.0001	3.40002	1.08	1.17187	0.576577	1	4.44	1	0.384617	-3.14816	13.8001	15.6001	0.423423	14.7334	16.0001	14.2667	15.6001	30.74	122.06	91.32
232	Shan	17	2	16	1	230	1	1	feeding	fundamental frequency	0.000840004	5.65063	0.0553258	0.5	14.2001	12.0001	14.8001	14.0167	2.80001	1.05589	1.16806	0.0816327	0.285714	1.96	-3.88891	2.50001	-0.750003	14.2001	14.8001	0.204082	13.5501	14.1001	14.4001	14.5001	29.22	115.04	85.82
233	Shan	17	2	16	1	230	1	1	passive approach	fundamental frequency	0.000880004	7.98611	0.143168	0.375	13.4001	13.4001	18.0001	15.5251	4.60002	1.15942	1.15858	0.344262	1	7.32	1.66667	-0.661768	-1.34616	13.8001	18.0001	0.655738	15.2001	17.1001	14.8001	15.5001	31.61	111.53	79.92
234	Shan	17	2	16	1	230	1	1	active approach	fundamental frequency	0.00128001	7.65378	0.122047	0.461538	11	11	16.6001	13.877	5.60003	1.19623	1.26154	0	1	2.12	-3.88891	-1.13637	-3.63638	16.6001	14.8001	1	15.2001	14.0001	12.4001	13.8001	25.47	122.94	97.47
235	Shan	17	2	16	1	230	1	1	feeding	fundamental frequency	0.000460002	3.71269	0.0342172	0.4	12.4001	12.4001	14.8001	13.7001	2.40001	1.08029	1.10484	0.0701754	0.95614	4.56	0	0	-1.45162	14.2001	13.4001	0.885965	14.4001	13.8001	12.8667	14.0001	28.1	120.31	92.21
236	Chik	18	2	29	4	250	2	1	feeding	fundamental frequency	0.000720003	7.17053	0.0893022	0.444444	11	11	14.4001	12.5556	3.40002	1.1469	1.14141	0.410526	0.0736842	3.8	2.00001	0.256411	-1.21952	11.4001	14.4001	0.336842	11.6667	13.6667	12.3334	13.0001	23.71	94.84	71.13
237	Chik	18	2	29	4	250	2	3	being approached	fundamental frequency	0.000780004	9.40875	0.191621	0.375	11.8001	9.20004	14.0001	11.9751	4.80002	1.1691	1.30163	0.5	0	5.04	1.91177	1.89656	-0.87302	9.20004	11.4001	0.5	10.5334	12.7001	12.9334	11.8001	23.71	100.11	76.4
238	Chik	18	2	29	4	250	2	1	being approached	fundamental frequency	0.00128001	12.8105	0.47034	0.5	8.80004	7.60003	14.4001	11.6001	6.80003	1.24138	1.52632	0.33871	0	2.48	11.6667	1.2069	-4.58335	7.60003	14.4001	0.33871	9.13337	13.6501	11.3334	12.6001	20.86	91.33	70.47
239	Chik	18	2	29	4	250	2	1	feeding	fundamental frequency	0.000680003	7.2381	0.0910037	0.333333	10.6	9.80004	13.2001	11.9112	3.40002	1.10821	1.21542	0.294118	0	2.72	5.83336	0.384617	-2.00001	9.80004	12.6001	0.294118	11.4001	12.9334	11.4001	12.2001	21.95	104.5	82.55
240	Chik	18	2	29	4	250	2	1	feeding	fundamental frequency	0.000800004	6.13058	0.0347752	0.5	12.2001	10.6	13.0001	11.8667	2.40001	1.09551	1.1195	0.539474	0	3.04	3.57144	0.370372	-0.571431	10.6	11.8001	0.539474	11.5001	12.4001	11.7001	11.8001	21.73	91.55	69.82
241	Chik	18	2	29	4	250	2	1	feeding	fundamental frequency	0.00116001	7.47574	0.109991	0.538462	11	10.2	15.2001	12.9231	5.00002	1.17619	1.26697	0.433735	0	3.32	5.35717	0	-1.7742	10.2	15.2001	0.433735	12.7501	13.7601	12.0501	13.2001	24.6	108.12	83.52
242	Chik	18	2	29	4	250	2	1	feeding	fundamental frequency	0.000920004	6.03205	0.0574422	0.384615	12.6001	10.6	14.4001	12.7539	3.80002	1.12907	1.20319	0.55814	0	3.44	2.77779	0.89744	-1.2069	10.6	13.6001	0.55814	12.1501	13.2801	12.7001	12.6001	27.22	96.6	69.38
243	Chik	18	2	29	4	250	2	1	feeding	fundamental frequency	0.000480002	4.07302	0.0206837	0.636364	10.6	10.6	12.6001	11.8001	2.00001	1.0678	1.11321	0.030303	1	1.32	-1.42858	0.714289	-3.33335	12.2001	11.4001	0.969697	12.1001	11.8001	11.5001	11.8001	21.08	106.26	85.18
244	Chik	18	2	29	4	250	2	1	feeding	fundamental frequency	0.000800004	8.5431	0.10224	0.375	11.8001	11.4001	14.8001	13.0751	3.40002	1.13193	1.14693	0.278846	0	4.16	2.93105	0	-2.02704	11.4001	14.0001	0.278846	12.9334	14.4001	12.3334	12.8001	27.44	99.23	71.79
245	Chik	18	2	29	4	250	2	1	feeding	fundamental frequency	0.000760003	10.6137	0.124457	0.428571	11	9.80004	13.2001	11.7429	3.40002	1.12409	1.19825	0.485714	0	2.8	3.33335	0.888893	-1.57895	9.80004	13.2001	0.485714	10.2	12.5334	12.1001	12.2001	22.5	96.6	74.1
246	Chik	18	2	29	4	250	2	1	feeding	fundamental frequency	0.000360002	2.97169	0.0180406	0.333333	10.6	10.2	11.8001	10.9667	1.60001	1.07599	1.07516	0.536585	0	1.64	3.75002	-1.11112	0	10.2	11.4001	0.536585	10.9	11.3001	10.7	11	21.08	104.5	83.42
247	Chik	18	2	29	4	250	2	1	approaching	fundamental frequency	0.000940004	6.95572	0.108895	0.25	11	9.60004	14.0001	12.7001	4.40002	1.10236	1.32292	0.389831	0	4.72	3.33335	-0.267858	-1.56251	9.60004	14.0001	0.389831	12.0001	13.5001	12.6001	13.0001	24.59	95.72	71.13
248	Chik	18	2	29	4	250	2	3	approaching	fundamental frequency	0.00104	8.65042	0.17401	0.272727	10.2	9.80004	14.0001	12.1637	4.20002	1.15097	1.24119	0.4	0	3	6.33336	0	-2.29731	9.80004	14.0001	0.4	11.4501	13.7334	11.7001	12.6001	21.08	100.99	79.91
249	Chik	18	2	29	4	250	2	1	feeding	fundamental frequency	0.000440002	3.31517	0.0259919	0.363636	12.6001	12.2001	14.4001	13.1819	2.20001	1.09241	1.08048	0.412281	0.0350877	4.56	1.04167	0	-0.480771	12.6001	14.4001	0.377193	12.7501	14.0001	13.0001	13.2001	23.71	97.48	73.77
250	Chik	18	2	29	4	250	2	1	feeding	fundamental frequency	0.000720003	5.30771	0.0593639	0.5	11.4001	11	14.0001	12.3667	3.00001	1.13208	1.12424	0.15	0.675	1.6	-0.909095	-2.50001	0.769234	13.0001	13.2001	0.525	13.1501	12.4501	11.5001	12.6001	24.59	96.6	72.01
251	Mussina	19	2	12	1	220	1	1	feeding	fundamental frequency	0.00138001	8.08149	0.0656058	0.583333	14.2001	12.8001	17.6001	15.5501	4.80002	1.13183	1.21484	0.824324	0	2.96	2.94119	0.66667	-1.2963	12.8001	15.2001	0.824324	14.6001	15.9001	16.1501	15.6001	30.74	101.87	71.13
252	Mussina	19	2	12	1	220	1	1	feeding	fundamental frequency	0.00176001	10.4814	0.173529	0.416667	12.4001	12.0001	19.0001	14.7834	7.00003	1.28523	1.23194	0.401869	0	4.28	2.96298	0.714289	-2.11112	12.0001	19.0001	0.401869	13.6001	16.8501	13.9001	14.7001	33.37	119.43	86.06
253	Mussina	19	2	12	1	220	1	1	feeding	fundamental frequency	0.00138001	9.46891	0.0473648	0.75	11.4001	11.4001	14.8001	13.1334	3.40002	1.1269	1.15205	0.333333	1	3.12	1.47059	-0.500002	-1.12904	12.4001	12.8001	0.666667	13.0001	13.4501	12.9501	13.1001	29.86	110.65	80.79
254	Mussina	19	2	12	1	220	1	1	feeding	fundamental frequency	0.00132001	11.792	0.335084	0.25	12.8001	12.8001	19.4001	16.3001	6.60003	1.19018	1.27344	0.694444	0	2.88	5.41669	1.34616	-7.50003	12.8001	19.0001	0.694444	15.9334	19.2001	14.7334	17.5001	33.37	123.82	90.45
255	Mussina	19	2	12	1	220	1	1	feeding	fundamental frequency	0.000560003	5.00708	0.0400087	0.444444	12.8001	12.8001	15.2001	13.6001	2.40001	1.11765	1.0625	0.203008	0	5.32	2.22223	-0.423731	-0.744684	12.8001	14.2001	0.203008	13.9334	14.0667	12.8001	13.8001	32.49	108.01	75.52
256	Mussina	19	2	12	1	220	1	1	feeding	fundamental frequency	0.00114001	9.1526	0.157798	0.333333	12.4001	12.4001	18.6001	15.3334	6.20003	1.21304	1.23656	0.439655	1	4.64	4.44446	0	-2.23405	13.4001	18.6001	0.560345	14.7334	17.2667	14.0001	14.8001	31.61	109.77	78.16
257	Mussina	19	2	12	1	220	1	1	feeding	fundamental frequency	0.000720003	7.39251	0.0578461	0.375	13.4001	12.4001	15.6001	13.7001	3.20001	1.13869	1.10484	0.872727	0.272727	2.2	-1.66667	1.78572	0	13.4001	12.8001	0.6	13.2001	13.1001	14.6001	13.4001	31.74	116.79	85.05
258	Mussina	19	2	12	1	220	1	1	feeding	fundamental frequency	0.00136001	10.3643	0.191057	0.3	13.4001	10.6	17.0001	14.6801	6.40003	1.15804	1.38491	0.254098	0	4.88	5.52634	0.94828	-2.00001	10.6	16.6001	0.254098	12.7334	16.4501	14.2667	15.0001	27.22	120.31	93.09
259	Mussina	19	2	12	1	220	1	1	feeding	fundamental frequency	0.00104	8.28841	0.167247	0.333333	12.4001	12.4001	18.6001	15.9556	6.20003	1.16574	1.28674	0.12069	1	4.64	2.50001	-1.3889	-2.50001	15.6001	16.2001	0.87931	17.6001	16.4667	13.8001	15.6001	26.34	114.16	87.82
260	Mussina	19	2	12	1	220	1	1	feeding	fundamental frequency	0.00112001	9.35098	0.0698908	0.6	12.0001	12.0001	15.2001	13.2001	3.20001	1.15152	1.1	0.261905	0.60119	6.72	1.78572	-0.958908	0	12.8001	12.8001	0.339286	13.3334	13.3501	12.8667	12.8001	27.22	116.79	89.57
261	Mussina	19	2	12	1	220	1	1	feeding	fundamental frequency	0.000860004	6.67271	0.114108	0.363636	11.4001	10.6	15.2001	13.2728	4.60002	1.14521	1.25214	0.5	0.911765	4.08	2.18751	1.28572	-1.86275	12.0001	14.8001	0.411765	13.0501	14.4667	12.6001	13.4001	29.86	118.55	88.69
262	Mussina	19	2	12	1	220	1	1	feeding	fundamental frequency	0.00120001	7.03677	0.0793543	0.4	17.0001	16.6001	21.4001	18.5201	4.80002	1.15551	1.11566	0.519608	0	4.08	1.94445	0.480771	-1.56251	16.6001	20.4001	0.519608	18.0001	20.0501	17.0001	18.5001	30.74	137.87	107.13
263	Mussina	19	2	12	1	220	1	1	feeding	fundamental frequency	0.00152001	12.697	0.225384	0.555556	12.0001	12.0001	18.0001	15.2445	6.00003	1.18076	1.27037	0.307692	1	4.68	1.94445	1.09375	-3.28573	12.4001	18.0001	0.692308	13.8001	17.5334	14.4001	15.2001	30.74	115.04	84.3
